# Supplementary material for: Neighboring trees regulate the root‐associated pathogenic fungi on the host plant in a subtropical forest
Source: Ecol Evol. 2020 Apr 23;10(9):3932–43. doi: 10.1002/ece3.6094 (PMC7244890; doi:10.1002/ece3.6094)
Supplement: Supplementary file 3 [file ECE3-10-3932-s003.xlsx]

## Sheet: Sheet1
OTU_ID	taxonomy	Taxon	Trophic Mode	Guild	Citation/Source
OTU3274	k__Fungi;p__Ascomycota;c__Dothideomycetes;o__Pleosporales;f__Pleosporaceae;g__Stemphylium;s__Stemphylium_sp_1662	Stemphylium	Pathotroph-Saprotroph	Plant Pathogen-Wood Saprotroph	Duncan CG, Eslyn WE. 1966. Mycologia 58:642-664; Seehann G, et al. 1975. List of Fungi in Soft-Rot Tissue Tests. Institute fur Holzbiologie und Holzschutz, Bundesforschungsanstalt fur Forst - und Holzwirtshaft, Hamburg - Lohbrugge, Germany; Costa IPMW, et al. 2012. Mycotaxon 119:26; Tedersoo L, et al. 2014. Science 346:1256688; http://www.apsnet.org/publications/commonnames/Pages/default.aspx
OTU1229	k__Fungi;p__Ascomycota;c__Eurotiomycetes;o__Eurotiales;f__Trichocomaceae;g__Aspergillus;s__Aspergillus_niger	Aspergillus niger	Pathotroph-Saprotroph	Plant Pathogen-Wood Saprotroph	Seehann G, et al. 1975. List of Fungi in Soft-Rot Tissue Tests. Institute fur Holzbiologie und Holzschutz, Bundesforschungsanstalt fur Forst - und Holzwirtshaft, Hamburg - Lohbrugge, Germany; http://www.apsnet.org/publications/commonnames/Pages/default.aspx; http://www.cdc.gov
OTU4208	k__Fungi;p__Basidiomycota;c__Agaricomycetes;o__Agaricales;f__Typhulaceae;g__Sclerotium;s__Sclerotium_hydrophilum	Sclerotium	Pathotroph-Saprotroph	Plant Pathogen-Wood Saprotroph	Duncan CG, Eslyn WE. 1966. Mycologia 58:642-645; Costa IPMW, et al. 2012. Mycotaxon 119:26; http://www.apsnet.org/publications/commonnames/Pages/default.aspx
OTU1439	k__Fungi;p__Basidiomycota;c__Agaricomycetes;o__Hymenochaetales;f__Hymenochaetaceae;g__Fuscoporia;s__Phellinus_senex	Phellinus	Pathotroph-Saprotroph	Plant Pathogen-Wood Saprotroph	Gilbertson RL, Ryvarden L. 1987-1987. North American Polypores. Fungiflora, Oslo
OTU1953	k__Fungi;p__Basidiomycota;c__Agaricomycetes;o__Hymenochaetales;f__Hymenochaetaceae;g__Phellinus	Phellinus	Pathotroph-Saprotroph	Plant Pathogen-Wood Saprotroph	Gilbertson RL, Ryvarden L. 1987-1987. North American Polypores. Fungiflora, Oslo
OTU3251	k__Fungi;p__Basidiomycota;c__Agaricomycetes;o__Polyporales;f__Fomitopsidaceae;g__Fomitopsis;s__Fomitopsis_sp_E7388	Fomitopsidaceae	Pathotroph-Saprotroph	Plant Pathogen-Wood Saprotroph	Cannon PF, Kirk PM. 2007. Fungal Families of the World. CAB International, Cambridge
OTU1052	k__Fungi;p__Basidiomycota;c__Agaricomycetes;o__Polyporales;f__Ganodermataceae	Ganodermataceae	Pathotroph-Saprotroph	Plant Pathogen-Wood Saprotroph	Cannon PF, Kirk PM. 2007. Fungal Families of the World. CAB International, Cambridge
OTU1760	k__Fungi;p__Basidiomycota;c__Agaricomycetes;o__Polyporales;f__Ganodermataceae;g__Ganoderma	Ganodermataceae	Pathotroph-Saprotroph	Plant Pathogen-Wood Saprotroph	Cannon PF, Kirk PM. 2007. Fungal Families of the World. CAB International, Cambridge
OTU2525	k__Fungi;p__Basidiomycota;c__Agaricomycetes;o__Polyporales;f__Ganodermataceae;g__Ganoderma	Ganodermataceae	Pathotroph-Saprotroph	Plant Pathogen-Wood Saprotroph	Cannon PF, Kirk PM. 2007. Fungal Families of the World. CAB International, Cambridge
OTU3164	k__Fungi;p__Basidiomycota;c__Agaricomycetes;o__Polyporales;f__Ganodermataceae;g__Ganoderma;s__Ganoderma_applanatum	Ganodermataceae	Pathotroph-Saprotroph	Plant Pathogen-Wood Saprotroph	Cannon PF, Kirk PM. 2007. Fungal Families of the World. CAB International, Cambridge
OTU681	k__Fungi;p__Basidiomycota;c__Agaricomycetes;o__Polyporales;f__Ganodermataceae;g__Ganoderma;s__Ganoderma_japonicum	Ganodermataceae	Pathotroph-Saprotroph	Plant Pathogen-Wood Saprotroph	Cannon PF, Kirk PM. 2007. Fungal Families of the World. CAB International, Cambridge
OTU1961	k__Fungi;p__Basidiomycota;c__Agaricomycetes;o__Polyporales;f__Ganodermataceae;g__Ganoderma;s__Ganoderma_sp_E7091	Ganodermataceae	Pathotroph-Saprotroph	Plant Pathogen-Wood Saprotroph	Cannon PF, Kirk PM. 2007. Fungal Families of the World. CAB International, Cambridge
OTU1965	k__Fungi;p__Basidiomycota;c__Agaricomycetes;o__Polyporales;f__Ganodermataceae;g__Ganoderma;s__Ganoderma_sp_E7091	Ganodermataceae	Pathotroph-Saprotroph	Plant Pathogen-Wood Saprotroph	Cannon PF, Kirk PM. 2007. Fungal Families of the World. CAB International, Cambridge
OTU3218	k__Fungi;p__Basidiomycota;c__Agaricomycetes;o__Polyporales;f__Ganodermataceae;g__Ganoderma;s__Ganoderma_sp_E7091	Ganodermataceae	Pathotroph-Saprotroph	Plant Pathogen-Wood Saprotroph	Cannon PF, Kirk PM. 2007. Fungal Families of the World. CAB International, Cambridge
OTU1107	k__Fungi;p__Basidiomycota;c__Agaricomycetes;o__Russulales;f__Peniophoraceae;g__Peniophora	Peniophora	Pathotroph-Saprotroph	Plant Pathogen-Wood Saprotroph	Tedersoo L, et al. 2014. Science 346:1256688
OTU1912	k__Fungi;p__Basidiomycota;c__Agaricomycetes;o__Russulales;f__Peniophoraceae;g__Peniophora	Peniophora	Pathotroph-Saprotroph	Plant Pathogen-Wood Saprotroph	Tedersoo L, et al. 2014. Science 346:1256688
OTU1686	k__Fungi;p__Basidiomycota;c__Agaricomycetes;o__Russulales;f__Peniophoraceae;g__Peniophora;s__Peniophora_sp_KH00302	Peniophora	Pathotroph-Saprotroph	Plant Pathogen-Wood Saprotroph	Tedersoo L, et al. 2014. Science 346:1256688
OTU1909	k__Fungi;p__Basidiomycota;c__Agaricomycetes;o__Russulales;f__Peniophoraceae;g__Peniophora;s__Peniophora_sp_NDVN01	Peniophora	Pathotroph-Saprotroph	Plant Pathogen-Wood Saprotroph	Tedersoo L, et al. 2014. Science 346:1256688
OTU1394	k__Fungi;p__Ascomycota;c__Dothideomycetes;o__Capnodiales;f__Mycosphaerellaceae;g__Mycosphaerella	Mycosphaerellaceae	Pathotroph-Saprotroph	Plant Pathogen-Undefined Saprotroph	Cannon PF, Kirk PM. 2007. Fungal Families of the World. CAB International, Cambridge
OTU1705	k__Fungi;p__Ascomycota;c__Dothideomycetes;o__Capnodiales;f__Mycosphaerellaceae;g__Mycosphaerella	Mycosphaerellaceae	Pathotroph-Saprotroph	Plant Pathogen-Undefined Saprotroph	Cannon PF, Kirk PM. 2007. Fungal Families of the World. CAB International, Cambridge
OTU184	k__Fungi;p__Ascomycota;c__Dothideomycetes;o__Capnodiales;f__Mycosphaerellaceae;g__Mycosphaerella	Mycosphaerellaceae	Pathotroph-Saprotroph	Plant Pathogen-Undefined Saprotroph	Cannon PF, Kirk PM. 2007. Fungal Families of the World. CAB International, Cambridge
OTU1989	k__Fungi;p__Ascomycota;c__Dothideomycetes;o__Capnodiales;f__Mycosphaerellaceae;g__Mycosphaerella	Mycosphaerellaceae	Pathotroph-Saprotroph	Plant Pathogen-Undefined Saprotroph	Cannon PF, Kirk PM. 2007. Fungal Families of the World. CAB International, Cambridge
OTU2601	k__Fungi;p__Ascomycota;c__Dothideomycetes;o__Capnodiales;f__Mycosphaerellaceae;g__Mycosphaerella	Mycosphaerellaceae	Pathotroph-Saprotroph	Plant Pathogen-Undefined Saprotroph	Cannon PF, Kirk PM. 2007. Fungal Families of the World. CAB International, Cambridge
OTU3839	k__Fungi;p__Ascomycota;c__Dothideomycetes;o__Capnodiales;f__Mycosphaerellaceae;g__Mycosphaerella	Mycosphaerellaceae	Pathotroph-Saprotroph	Plant Pathogen-Undefined Saprotroph	Cannon PF, Kirk PM. 2007. Fungal Families of the World. CAB International, Cambridge
OTU3850	k__Fungi;p__Ascomycota;c__Dothideomycetes;o__Capnodiales;f__Mycosphaerellaceae;g__Mycosphaerella	Mycosphaerellaceae	Pathotroph-Saprotroph	Plant Pathogen-Undefined Saprotroph	Cannon PF, Kirk PM. 2007. Fungal Families of the World. CAB International, Cambridge
OTU3859	k__Fungi;p__Ascomycota;c__Dothideomycetes;o__Capnodiales;f__Mycosphaerellaceae;g__Mycosphaerella	Mycosphaerellaceae	Pathotroph-Saprotroph	Plant Pathogen-Undefined Saprotroph	Cannon PF, Kirk PM. 2007. Fungal Families of the World. CAB International, Cambridge
OTU4103	k__Fungi;p__Ascomycota;c__Dothideomycetes;o__Capnodiales;f__Mycosphaerellaceae;g__Mycosphaerella	Mycosphaerellaceae	Pathotroph-Saprotroph	Plant Pathogen-Undefined Saprotroph	Cannon PF, Kirk PM. 2007. Fungal Families of the World. CAB International, Cambridge
OTU1315	k__Fungi;p__Ascomycota;c__Dothideomycetes;o__Capnodiales;f__Mycosphaerellaceae;g__Cercospora	Mycosphaerellaceae	Pathotroph-Saprotroph	Plant Pathogen-Undefined Saprotroph	Cannon PF, Kirk PM. 2007. Fungal Families of the World. CAB International, Cambridge
OTU3706	k__Fungi;p__Ascomycota;c__Dothideomycetes;o__Capnodiales;f__Mycosphaerellaceae;g__Cladosporium;s__Cladosporium_sp_B09	Mycosphaerellaceae	Pathotroph-Saprotroph	Plant Pathogen-Undefined Saprotroph	Cannon PF, Kirk PM. 2007. Fungal Families of the World. CAB International, Cambridge
OTU834	k__Fungi;p__Ascomycota;c__Dothideomycetes;o__Pleosporales;f__Lophiostomataceae;g__Massarina;s__Massarina_sp_CNT_016	Massarina	Pathotroph-Saprotroph	Plant Pathogen-Undefined Saprotroph	Tedersoo L, et al. 2014. Science 346:1256688
OTU1441	k__Fungi;p__Ascomycota;c__Sordariomycetes;o__Xylariales;f__Hyponectriaceae	Hyponectriaceae	Pathotroph-Saprotroph	Plant Pathogen-Undefined Saprotroph	Cannon PF, Kirk PM. 2007. Fungal Families of the World. CAB International, Cambridge
OTU939	k__Fungi;p__Basidiomycota;c__Agaricomycetes;o__Polyporales;f__Meripilaceae	Meripilaceae	Pathotroph-Saprotroph	Plant Pathogen-Undefined Saprotroph	Cannon PF, Kirk PM. 2007. Fungal Families of the World. CAB International, Cambridge
OTU1939	k__Fungi;p__Basidiomycota;c__Agaricomycetes;o__Polyporales;f__Meruliaceae	Meruliaceae	Pathotroph-Saprotroph	Plant Pathogen-Undefined Saprotroph	Cannon PF, Kirk PM. 2007. Fungal Families of the World. CAB International, Cambridge
OTU3188	k__Fungi;p__Basidiomycota;c__Agaricomycetes;o__Polyporales;f__Meruliaceae	Meruliaceae	Pathotroph-Saprotroph	Plant Pathogen-Undefined Saprotroph	Cannon PF, Kirk PM. 2007. Fungal Families of the World. CAB International, Cambridge
OTU2233	k__Fungi;p__Chytridiomycota;c__Chytridiomycetes;o__Spizellomycetales;f__Spizellomycetaceae;g__Spizellomyces;s__Spizellomyces_acuminatus	Spizellomycetaceae	Pathotroph	Plant Pathogen-Undefined Parasite-Undefined Saprotroph	Cannon PF, Kirk PM. 2007. Fungal Families of the World. CAB International, Cambridge
OTU3688	k__Fungi;p__Chytridiomycota;c__Chytridiomycetes;o__Spizellomycetales;f__Spizellomycetaceae;g__Spizellomyces;s__Spizellomyces_lactosolyticus	Spizellomycetaceae	Pathotroph	Plant Pathogen-Undefined Parasite-Undefined Saprotroph	Cannon PF, Kirk PM. 2007. Fungal Families of the World. CAB International, Cambridge
OTU195	k__Fungi;p__Ascomycota;c__Leotiomycetes;o__Helotiales;f__Dermateaceae;g__unidentified;s__unculturedCryptosporiopsis	Dermateaceae	Pathotroph-Saprotroph	Plant Pathogen-Plant Saprotroph	Cannon PF, Kirk PM. 2007. Fungal Families of the World. CAB International, Cambridge
OTU536	k__Fungi;p__Ascomycota;c__Leotiomycetes;o__Helotiales;f__Dermateaceae;g__unidentified;s__unculturedDermateaceae	Dermateaceae	Pathotroph-Saprotroph	Plant Pathogen-Plant Saprotroph	Cannon PF, Kirk PM. 2007. Fungal Families of the World. CAB International, Cambridge
OTU1362	k__Fungi;p__Ascomycota;c__Dothideomycetes;o__Botryosphaeriales;f__Botryosphaeriaceae;g__Endomelanconiopsis;s__Endomelanconiopsis_endophytica	Endomelanconiopsis	Pathotroph	Plant Pathogen	Tedersoo L, et al. 2014. Science 346:1256688
OTU3343	k__Fungi;p__Ascomycota;c__Dothideomycetes;o__Botryosphaeriales;f__Botryosphaeriaceae;g__Lasiodiplodia	Lasiodiplodia	Pathotroph	Plant Pathogen	Tedersoo L, et al. 2014. Science 346:1256688
OTU3710	k__Fungi;p__Ascomycota;c__Dothideomycetes;o__Botryosphaeriales;f__Botryosphaeriaceae;g__Lasiodiplodia	Lasiodiplodia	Pathotroph	Plant Pathogen	Tedersoo L, et al. 2014. Science 346:1256688
OTU560	k__Fungi;p__Ascomycota;c__Dothideomycetes;o__Botryosphaeriales;f__Botryosphaeriaceae;g__Lasiodiplodia;s__Lasiodiplodia_crassispora	Lasiodiplodia	Pathotroph	Plant Pathogen	Tedersoo L, et al. 2014. Science 346:1256688
OTU217	k__Fungi;p__Ascomycota;c__Dothideomycetes;o__Botryosphaeriales;f__Botryosphaeriaceae;g__Microdiplodia;s__Microdiplodia_hawaiiensis	Microdiplodia	Pathotroph	Plant Pathogen	Tedersoo L, et al. 2014. Science 346:1256688
OTU2702	k__Fungi;p__Ascomycota;c__Dothideomycetes;o__Botryosphaeriales;f__Botryosphaeriaceae;g__Microdiplodia;s__Microdiplodia_sp_CCG_2012	Microdiplodia	Pathotroph	Plant Pathogen	Tedersoo L, et al. 2014. Science 346:1256688
OTU2419	k__Fungi;p__Ascomycota;c__Dothideomycetes;o__Botryosphaeriales;f__Botryosphaeriaceae;g__Neofusicoccum;s__Neofusicoccum_mediterraneum	Neofusicoccum	Pathotroph	Plant Pathogen	Tedersoo L, et al. 2014. Science 346:1256688
OTU2672	k__Fungi;p__Ascomycota;c__Dothideomycetes;o__Capnodiales;f__Mycosphaerellaceae;g__Mycosphaerella	Mycosphaerella	Pathotroph	Plant Pathogen	Tedersoo L, et al. 2014. Science 346:1256688
OTU795	k__Fungi;p__Ascomycota;c__Dothideomycetes;o__Capnodiales;f__Mycosphaerellaceae;g__Mycosphaerella	Mycosphaerella	Pathotroph	Plant Pathogen	Tedersoo L, et al. 2014. Science 346:1256688
OTU2022	k__Fungi;p__Ascomycota;c__Dothideomycetes;o__Capnodiales;f__Mycosphaerellaceae;g__Mycosphaerella;s__Mycosphaerella_berkeleyi	Mycosphaerella	Pathotroph	Plant Pathogen	Tedersoo L, et al. 2014. Science 346:1256688
OTU2441	k__Fungi;p__Ascomycota;c__Dothideomycetes;o__Capnodiales;f__Mycosphaerellaceae;g__Mycosphaerella;s__Mycosphaerella_fori	Mycosphaerella	Pathotroph	Plant Pathogen	Tedersoo L, et al. 2014. Science 346:1256688
OTU855	k__Fungi;p__Ascomycota;c__Dothideomycetes;o__Capnodiales;f__Mycosphaerellaceae;g__Mycosphaerella;s__Mycosphaerella_holualoana	Mycosphaerella	Pathotroph	Plant Pathogen	Tedersoo L, et al. 2014. Science 346:1256688
OTU3034	k__Fungi;p__Ascomycota;c__Dothideomycetes;o__Capnodiales;f__Mycosphaerellaceae;g__Mycosphaerella;s__Mycosphaerella_nootherensis	Mycosphaerella	Pathotroph	Plant Pathogen	Tedersoo L, et al. 2014. Science 346:1256688
OTU729	k__Fungi;p__Ascomycota;c__Dothideomycetes;o__Capnodiales;f__Mycosphaerellaceae;g__Mycosphaerella;s__Mycosphaerella_sp_M15	Mycosphaerella	Pathotroph	Plant Pathogen	Tedersoo L, et al. 2014. Science 346:1256688
OTU4231	k__Fungi;p__Ascomycota;c__Dothideomycetes;o__Capnodiales;f__Mycosphaerellaceae;g__Mycosphaerella;s__Mycosphaerella_yunnanensis	Mycosphaerella	Pathotroph	Plant Pathogen	Tedersoo L, et al. 2014. Science 346:1256688
OTU3708	k__Fungi;p__Ascomycota;c__Dothideomycetes;o__Capnodiales;f__Mycosphaerellaceae;g__Passalora;s__Passalora_loranthi	Passalora	Pathotroph	Plant Pathogen	Tedersoo L, et al. 2014. Science 346:1256688
OTU1532	k__Fungi;p__Ascomycota;c__Dothideomycetes;o__Capnodiales;f__Teratosphaeriaceae;g__Devriesia	Devriesia	Pathotroph	Plant Pathogen	Tedersoo L, et al. 2014. Science 346:1256688
OTU2821	k__Fungi;p__Ascomycota;c__Dothideomycetes;o__Capnodiales;f__Teratosphaeriaceae;g__Devriesia;s__Devriesia_strelitziicola	Devriesia	Pathotroph	Plant Pathogen	Tedersoo L, et al. 2014. Science 346:1256688
OTU4045	k__Fungi;p__Ascomycota;c__Dothideomycetes;o__Capnodiales;f__Teratosphaeriaceae;g__Devriesia;s__Devriesia_strelitziicola	Devriesia	Pathotroph	Plant Pathogen	Tedersoo L, et al. 2014. Science 346:1256688
OTU1249	k__Fungi;p__Ascomycota;c__Dothideomycetes;o__Capnodiales;f__Teratosphaeriaceae;g__Hortaea;s__Hortaea_werneckii	Hortaea	Pathotroph	Plant Pathogen	Tedersoo L, et al. 2014. Science 346:1256688
OTU797	k__Fungi;p__Ascomycota;c__Dothideomycetes;o__Capnodiales;f__Teratosphaeriaceae;g__Penidiella;s__Penidiella_venezuelensis	Penidiella	Pathotroph	Plant Pathogen	Tedersoo L, et al. 2014. Science 346:1256688
OTU4336	k__Fungi;p__Ascomycota;c__Dothideomycetes;o__Capnodiales;f__Teratosphaeriaceae;g__Readeriella;s__Readeriella_guyanensis	Readeriella	Pathotroph	Plant Pathogen	Tedersoo L, et al. 2014. Science 346:1256688
OTU2490	k__Fungi;p__Ascomycota;c__Dothideomycetes;o__Pleosporales;f__Incertae_sedis;g__Phoma;s__Phoma_sclerotioides	Phoma sclerotioides	Pathotroph	Plant Pathogen	http://www.apsnet.org/publications/commonnames/Pages/default.aspx
OTU181	k__Fungi;p__Ascomycota;c__Dothideomycetes;o__Pleosporales;f__Leptosphaeriaceae;g__Leptosphaeria	Leptosphaeria	Pathotroph	Plant Pathogen	Tedersoo L, et al. 2014. Science 346:1256688
OTU3422	k__Fungi;p__Ascomycota;c__Dothideomycetes;o__Pleosporales;f__Leptosphaeriaceae;g__Leptosphaeria;s__Leptosphaeria_contecta	Leptosphaeria	Pathotroph	Plant Pathogen	Tedersoo L, et al. 2014. Science 346:1256688
OTU2606	k__Fungi;p__Ascomycota;c__Dothideomycetes;o__Pleosporales;f__Leptosphaeriaceae;g__Leptosphaeria;s__Leptosphaeria_sp_SF96	Leptosphaeria	Pathotroph	Plant Pathogen	Tedersoo L, et al. 2014. Science 346:1256688
OTU1029	k__Fungi;p__Ascomycota;c__Dothideomycetes;o__Pleosporales;f__Pleosporaceae;g__Cochliobolus	Cochliobolus	Pathotroph	Plant Pathogen	http://www.apsnet.org/publications/commonnames/Pages/default.aspx
OTU1525	k__Fungi;p__Ascomycota;c__Dothideomycetes;o__Pleosporales;f__Pleosporaceae;g__Cochliobolus;s__Cochliobolus_sativus	Cochliobolus	Pathotroph	Plant Pathogen	http://www.apsnet.org/publications/commonnames/Pages/default.aspx
OTU2487	k__Fungi;p__Ascomycota;c__Dothideomycetes;o__Pleosporales;f__Pleosporaceae;g__Curvularia;s__Curvularia_sp_TMS_2011	Curvularia	Pathotroph	Plant Pathogen	Tedersoo L, et al. 2014. Science 346:1256688
OTU515	k__Fungi;p__Ascomycota;c__Dothideomycetes;o__Pleosporales;f__Venturiaceae;g__Rhizosphaera;s__Rhizosphaera_sp_ZLY_2010b	Rhizosphaera	Pathotroph	Plant Pathogen	Tedersoo L, et al. 2014. Science 346:1256688
OTU2160	k__Fungi;p__Ascomycota;c__Eurotiomycetes;o__Eurotiales;f__Trichocomaceae;g__Penicillium;s__Penicillium_citrinum	Penicillium citrinum	Pathotroph	Plant Pathogen	http://www.apsnet.org/publications/commonnames/Pages/default.aspx
OTU2054	k__Fungi;p__Ascomycota;c__Eurotiomycetes;o__Eurotiales;f__Trichocomaceae;g__Penicillium;s__Penicillium_purpurogenum	Penicillium purpurogenum	Pathotroph	Plant Pathogen	http://www.apsnet.org/publications/commonnames/Pages/default.aspx
OTU4306	k__Fungi;p__Ascomycota;c__Eurotiomycetes;o__Eurotiales;f__Trichocomaceae;g__Penicillium;s__Penicillium_purpurogenum	Penicillium purpurogenum	Pathotroph	Plant Pathogen	http://www.apsnet.org/publications/commonnames/Pages/default.aspx
OTU555	k__Fungi;p__Ascomycota;c__Incertae_sedis;o__Incertae_sedis;f__Incertae_sedis;g__Ilyonectria;s__Ilyonectria_macrodidyma	Ilyonectria	Pathotroph	Plant Pathogen	Tedersoo L, et al. 2014. Science 346:1256688
OTU3464	k__Fungi;p__Ascomycota;c__Incertae_sedis;o__Incertae_sedis;f__Incertae_sedis;g__Veronaea	Veronaea	Pathotroph	Plant Pathogen	http://www.apsnet.org/publications/commonnames/Pages/default.aspx
OTU4287	k__Fungi;p__Ascomycota;c__Leotiomycetes;o__Erysiphales;f__Erysiphaceae;g__Golovinomyces;s__Golovinomyces_cichoracearum	Golovinomyces	Pathotroph	Plant Pathogen	Tedersoo L, et al. 2014. Science 346:1256688
OTU3930	k__Fungi;p__Ascomycota;c__Leotiomycetes;o__Helotiales;f__Incertae_sedis;g__Dactylaria;s__Dactylaria_lanosa	Dactylaria	Pathotroph	Plant Pathogen	http://www.apsnet.org/publications/commonnames/Pages/default.aspx
OTU4281	k__Fungi;p__Ascomycota;c__Leotiomycetes;o__Helotiales;f__Incertae_sedis;g__Rhexocercosporidium;s__Rhexocercosporidium_sp_Dzf14	Rhexocercosporidium	Pathotroph	Plant Pathogen	Tedersoo L, et al. 2014. Science 346:1256688
OTU2603	k__Fungi;p__Ascomycota;c__Leotiomycetes;o__Helotiales;f__Sclerotiniaceae	Sclerotiniaceae	Pathotroph	Plant Pathogen	Cannon PF, Kirk PM. 2007. Fungal Families of the World. CAB International, Cambridge
OTU2967	k__Fungi;p__Ascomycota;c__Leotiomycetes;o__Helotiales;f__Sclerotiniaceae	Sclerotiniaceae	Pathotroph	Plant Pathogen	Cannon PF, Kirk PM. 2007. Fungal Families of the World. CAB International, Cambridge
OTU2202	k__Fungi;p__Ascomycota;c__Leotiomycetes;o__Helotiales;f__Sclerotiniaceae;g__Amphobotrys;s__Amphobotrys_ricini	Amphobotrys	Pathotroph	Plant Pathogen	Tedersoo L, et al. 2014. Science 346:1256688
OTU2942	k__Fungi;p__Ascomycota;c__Leotiomycetes;o__Rhytismatales;f__Rhytismataceae;g__Coccomyces	Coccomyces	Pathotroph	Plant Pathogen	Tedersoo L, et al. 2014. Science 346:1256688
OTU3304	k__Fungi;p__Ascomycota;c__Leotiomycetes;o__Rhytismatales;f__Rhytismataceae;g__Coccomyces	Coccomyces	Pathotroph	Plant Pathogen	Tedersoo L, et al. 2014. Science 346:1256688
OTU3310	k__Fungi;p__Ascomycota;c__Leotiomycetes;o__Rhytismatales;f__Rhytismataceae;g__Coccomyces	Coccomyces	Pathotroph	Plant Pathogen	Tedersoo L, et al. 2014. Science 346:1256688
OTU3353	k__Fungi;p__Ascomycota;c__Leotiomycetes;o__Rhytismatales;f__Rhytismataceae;g__Coccomyces	Coccomyces	Pathotroph	Plant Pathogen	Tedersoo L, et al. 2014. Science 346:1256688
OTU1413	k__Fungi;p__Ascomycota;c__Leotiomycetes;o__Rhytismatales;f__Rhytismataceae;g__Lophodermium;s__Lophodermium_sp_0705HL1	Lophodermium	Pathotroph	Plant Pathogen	Tedersoo L, et al. 2014. Science 346:1256688
OTU3027	k__Fungi;p__Ascomycota;c__Sordariomycetes;o__Diaporthales;f__Schizoparmaceae;g__Pilidiella;s__Pilidiella_wangiensis	Pilidiella	Pathotroph	Plant Pathogen	Tedersoo L, et al. 2014. Science 346:1256688
OTU118	k__Fungi;p__Ascomycota;c__Sordariomycetes;o__Hypocreales;f__Nectriaceae;g__Calonectria;s__Calonectria_asiatica	Calonectria	Pathotroph	Plant Pathogen	Tedersoo L, et al. 2014. Science 346:1256688
OTU551	k__Fungi;p__Ascomycota;c__Sordariomycetes;o__Hypocreales;f__Nectriaceae;g__Cylindrocarpon;s__Cylindrocarpon_sp_W5_1	Cylindrocarpon	Pathotroph	Plant Pathogen	Tedersoo L, et al. 2014. Science 346:1256688
OTU2512	k__Fungi;p__Ascomycota;c__Sordariomycetes;o__Hypocreales;f__Nectriaceae;g__Gibberella	Gibberella	Pathotroph	Plant Pathogen	Tedersoo L, et al. 2014. Science 346:1256688
OTU418	k__Fungi;p__Ascomycota;c__Sordariomycetes;o__Hypocreales;f__Nectriaceae;g__Gibberella	Gibberella	Pathotroph	Plant Pathogen	Tedersoo L, et al. 2014. Science 346:1256688
OTU2650	k__Fungi;p__Ascomycota;c__Sordariomycetes;o__Hypocreales;f__Nectriaceae;g__Gibberella;s__Gibberella_zeae	Gibberella	Pathotroph	Plant Pathogen	Tedersoo L, et al. 2014. Science 346:1256688
OTU4354	k__Fungi;p__Ascomycota;c__Sordariomycetes;o__Hypocreales;f__Nectriaceae;g__Neonectria	Neonectria	Pathotroph	Plant Pathogen	Tedersoo L, et al. 2014. Science 346:1256688
OTU2461	k__Fungi;p__Ascomycota;c__Sordariomycetes;o__Hypocreales;f__Nectriaceae;g__Neonectria;s__Neonectria_radicicola	Neonectria	Pathotroph	Plant Pathogen	Tedersoo L, et al. 2014. Science 346:1256688
OTU723	k__Fungi;p__Ascomycota;c__Sordariomycetes;o__Hypocreales;f__Nectriaceae;g__Volutella;s__Volutella_colletotrichoides	Volutella	Pathotroph	Plant Pathogen	Tedersoo L, et al. 2014. Science 346:1256688 (doi:10.1126/science.1256688)
OTU3975	k__Fungi;p__Ascomycota;c__Sordariomycetes;o__Incertae_sedis;f__Glomerellaceae;g__Glomerella;s__Glomerella_acutata	Glomerella	Pathotroph	Plant Pathogen	Tedersoo L, et al. 2014. Science 346:1256688
OTU3424	k__Fungi;p__Ascomycota;c__Sordariomycetes;o__Incertae_sedis;f__Magnaporthaceae	Magnaporthaceae	Pathotroph	Plant Pathogen	Cannon PF, Kirk PM. 2007. Fungal Families of the World. CAB International, Cambridge
OTU2155	k__Fungi;p__Ascomycota;c__Sordariomycetes;o__Incertae_sedis;f__Magnaporthaceae;g__Gaeumannomyces	Gaeumannomyces	Pathotroph	Plant Pathogen	Tedersoo L, et al. 2014. Science 346:1256688
OTU1781	k__Fungi;p__Ascomycota;c__Sordariomycetes;o__Incertae_sedis;f__Magnaporthaceae;g__Magnaporthe	Magnaporthe	Pathotroph	Plant Pathogen	Cannon PF, Kirk PM. 2007. Fungal Families of the World. CAB International, Cambridge; Tedersoo L, et al. 2014. Science 346:1256688
OTU2125	k__Fungi;p__Ascomycota;c__Sordariomycetes;o__Incertae_sedis;f__Magnaporthaceae;g__Magnaporthe;s__Magnaporthe_grisea	Magnaporthe	Pathotroph	Plant Pathogen	Cannon PF, Kirk PM. 2007. Fungal Families of the World. CAB International, Cambridge; Tedersoo L, et al. 2014. Science 346:1256688
OTU2113	k__Fungi;p__Ascomycota;c__Sordariomycetes;o__Incertae_sedis;f__Plectosphaerellaceae;g__Gibellulopsis;s__Gibellulopsis_nigrescens	Gibellulopsis	Pathotroph	Plant Pathogen	Tedersoo L, et al. 2014. Science 346:1256688
OTU170	k__Fungi;p__Ascomycota;c__Sordariomycetes;o__Ophiostomatales;f__Ophiostomataceae	Ophiostomataceae	Pathotroph	Plant Pathogen	Cannon PF, Kirk PM. 2007. Fungal Families of the World. CAB International, Cambridge; Tedersoo L, et al. 2014. Science 346:1256688
OTU2694	k__Fungi;p__Ascomycota;c__Sordariomycetes;o__Ophiostomatales;f__Ophiostomataceae	Ophiostomataceae	Pathotroph	Plant Pathogen	Cannon PF, Kirk PM. 2007. Fungal Families of the World. CAB International, Cambridge; Tedersoo L, et al. 2014. Science 346:1256688
OTU2798	k__Fungi;p__Ascomycota;c__Sordariomycetes;o__Xylariales;f__Amphisphaeriaceae;g__Pestalotiopsis	Pestalotiopsis	Pathotroph	Plant Pathogen	Tedersoo L, et al. 2014. Science 346:1256688
OTU3209	k__Fungi;p__Ascomycota;c__Sordariomycetes;o__Xylariales;f__Amphisphaeriaceae;g__Pestalotiopsis	Pestalotiopsis	Pathotroph	Plant Pathogen	Tedersoo L, et al. 2014. Science 346:1256688
OTU4298	k__Fungi;p__Ascomycota;c__Sordariomycetes;o__Xylariales;f__Amphisphaeriaceae;g__Pestalotiopsis	Pestalotiopsis	Pathotroph	Plant Pathogen	Tedersoo L, et al. 2014. Science 346:1256688
OTU94	k__Fungi;p__Ascomycota;c__Sordariomycetes;o__Xylariales;f__Amphisphaeriaceae;g__Pestalotiopsis	Pestalotiopsis	Pathotroph	Plant Pathogen	Tedersoo L, et al. 2014. Science 346:1256688
OTU247	k__Fungi;p__Ascomycota;c__Sordariomycetes;o__Xylariales;f__Amphisphaeriaceae;g__Pestalotiopsis;s__Pestalotiopsis_clavispora	Pestalotiopsis	Pathotroph	Plant Pathogen	Tedersoo L, et al. 2014. Science 346:1256688
OTU4180	k__Fungi;p__Ascomycota;c__Sordariomycetes;o__Xylariales;f__Amphisphaeriaceae;g__Pestalotiopsis;s__Pestalotiopsis_jesteri	Pestalotiopsis	Pathotroph	Plant Pathogen	Tedersoo L, et al. 2014. Science 346:1256688
OTU2212	k__Fungi;p__Ascomycota;c__Sordariomycetes;o__Xylariales;f__Amphisphaeriaceae;g__Pestalotiopsis;s__Pestalotiopsis_theae	Pestalotiopsis	Pathotroph	Plant Pathogen	Tedersoo L, et al. 2014. Science 346:1256688
OTU652	k__Fungi;p__Ascomycota;c__Sordariomycetes;o__Xylariales;f__Diatrypaceae;g__Eutypa;s__Eutypa_sp_1_CCG_2012	Eutypa	Pathotroph	Plant Pathogen	Tedersoo L, et al. 2014. Science 346:1256688
OTU3279	k__Fungi;p__Ascomycota;c__Sordariomycetes;o__Xylariales;f__Diatrypaceae;g__Eutypa;s__Eutypa_sp_8_CCG_2012	Eutypa	Pathotroph	Plant Pathogen	Tedersoo L, et al. 2014. Science 346:1256688
OTU882	k__Fungi;p__Ascomycota;c__Sordariomycetes;o__Xylariales;f__Diatrypaceae;g__Eutypella;s__Eutypella_scoparia	Eutypella	Pathotroph	Plant Pathogen	Tedersoo L, et al. 2014. Science 346:1256688
OTU3184	k__Fungi;p__Ascomycota;c__Sordariomycetes;o__Xylariales;f__Hyponectriaceae;g__Monographella;s__Monographella_sp_XAE_063	Monographella	Pathotroph	Plant Pathogen	Tedersoo L, et al. 2014. Science 346:1256688
OTU3691	k__Fungi;p__Basidiomycota;c__Agaricomycetes;o__Cantharellales;f__Ceratobasidiaceae;g__Thanatephorus;s__Thanatephorus_cucumeris	Thanatephorus	Pathotroph	Plant Pathogen	Tedersoo L, et al. 2014. Science 346:1256688
OTU2126	k__Fungi;p__Basidiomycota;c__Agaricomycetes;o__Corticiales;f__Corticiaceae;g__Waitea;s__Waitea_circinata	Waitea	Pathotroph	Plant Pathogen	Tedersoo L, et al. 2014. Science 346:1256688 (doi:10.1126/science.1256688)
OTU1650	k__Fungi;p__Basidiomycota;c__Exobasidiomycetes;o__Microstromatales;f__Microstromataceae;g__Sympodiomycopsis;s__Sympodiomycopsis_kandeliae	Sympodiomycopsis	Pathotroph	Plant Pathogen	Tedersoo L, et al. 2014. Science 346:1256688
OTU2523	k__Fungi;p__Basidiomycota;c__Pucciniomycetes;o__Pucciniales;f__Melampsoraceae;g__Melampsora;s__Melampsora_sp_JAS_2009a	Melampsoraceae	Pathotroph	Plant Pathogen	Cannon PF, Kirk PM. 2007. Fungal Families of the World. CAB International, Cambridge
OTU383	k__Fungi;p__Basidiomycota;c__Pucciniomycetes;o__Pucciniales;f__Pucciniaceae;g__Puccinia	Puccinia	Pathotroph	Plant Pathogen	Tedersoo L, et al. 2014. Science 346:1256688
OTU2535	k__Fungi;p__Basidiomycota;c__Pucciniomycetes;o__Pucciniales;f__Pucciniaceae;g__Puccinia;s__Puccinia_triticina	Puccinia	Pathotroph	Plant Pathogen	Tedersoo L, et al. 2014. Science 346:1256688
OTU1638	k__Fungi;p__Basidiomycota;c__Ustilaginomycetes;o__Ustilaginales;f__Ustilaginaceae;g__Ustilago	Ustilago	Pathotroph	Plant Pathogen	Tedersoo L, et al. 2014. Science 346:1256688 (doi:10.1126/science.1256688)
OTU821	k__Fungi;p__Chytridiomycota;c__Chytridiomycetes;o__Rhizophydiales;f__Rhizophydiaceae;g__Rhizophydium	Rhizophydium	Pathotroph	Plant Pathogen	http://www.apsnet.org/publications/commonnames/Pages/default.aspx
OTU1028	k__Fungi;p__Chytridiomycota;c__Chytridiomycetes;o__Rhizophydiales;f__Rhizophydiaceae;g__Rhizophydium;s__Rhizophydium_sp_Bevill	Rhizophydium	Pathotroph	Plant Pathogen	http://www.apsnet.org/publications/commonnames/Pages/default.aspx
OTU2628	k__Fungi;p__Chytridiomycota;c__Chytridiomycetes;o__Rhizophydiales;f__Rhizophydiaceae;g__Rhizophydium;s__Rhizophydium_sp_JEL354	Rhizophydium	Pathotroph	Plant Pathogen	http://www.apsnet.org/publications/commonnames/Pages/default.aspx
OTU2193	k__Fungi;p__Basidiomycota;c__Agaricomycetes;o__Corticiales;f__Corticiaceae;g__Rhizoctonia;s__Rhizoctonia_sp_AG_A	Rhizoctonia	Saprotroph-Pathotroph-Symbiotroph	Orchid Mycorrhizal-Plant Pathogen-Wood Saprotroph	Seehann G, et al. 1975. List of Fungi in Soft-Rot Tissue Tests. Institute fur Holzbiologie und Holzschutz, Bundesforschungsanstalt fur Forst - und Holzwirtshaft, Hamburg - Lohbrugge, Germany; Costa IPMW, et al. 2012. Mycotaxon 119:26; Tedersoo L, et al. 2014. Science 346:1256688; List compiled by Sara Branco with input from Nhu Nguyen and Else Vellinga; http://www.apsnet.org/publications/commonna…
OTU1982	k__Fungi;p__Basidiomycota;c__Agaricomycetes;o__Corticiales;f__Corticiaceae;g__Rhizoctonia;s__Rhizoctonia_sp_CLB111	Rhizoctonia	Saprotroph-Pathotroph-Symbiotroph	Orchid Mycorrhizal-Plant Pathogen-Wood Saprotroph	Seehann G, et al. 1975. List of Fungi in Soft-Rot Tissue Tests. Institute fur Holzbiologie und Holzschutz, Bundesforschungsanstalt fur Forst - und Holzwirtshaft, Hamburg - Lohbrugge, Germany; Costa IPMW, et al. 2012. Mycotaxon 119:26; Tedersoo L, et al. 2014. Science 346:1256688; List compiled by Sara Branco with input from Nhu Nguyen and Else Vellinga; http://www.apsnet.org/publications/commonna…
OTU1127	k__Fungi;p__Basidiomycota;c__Agaricomycetes;o__Corticiales;f__Corticiaceae;g__unidentified;s__unculturedCorticiaceae	Corticiaceae	Pathotroph-Saprotroph	Lichen Parasite-Plant Pathogen-Wood Saprotroph	Cannon PF, Kirk PM. 2007. Fungal Families of the World. CAB International, Cambridge
OTU1215	k__Fungi;p__Basidiomycota;c__Agaricomycetes;o__Corticiales;f__Corticiaceae;g__unidentified;s__unculturedHyphoderma	Corticiaceae	Pathotroph-Saprotroph	Lichen Parasite-Plant Pathogen-Wood Saprotroph	Cannon PF, Kirk PM. 2007. Fungal Families of the World. CAB International, Cambridge
OTU223	k__Fungi;p__Basidiomycota;c__Agaricomycetes;o__Corticiales;f__Corticiaceae;g__unidentified;s__unculturedHyphoderma	Corticiaceae	Pathotroph-Saprotroph	Lichen Parasite-Plant Pathogen-Wood Saprotroph	Cannon PF, Kirk PM. 2007. Fungal Families of the World. CAB International, Cambridge
OTU3575	k__Fungi;p__Basidiomycota;c__Agaricomycetes;o__Corticiales;f__Corticiaceae;g__unidentified;s__unculturedHyphoderma	Corticiaceae	Pathotroph-Saprotroph	Lichen Parasite-Plant Pathogen-Wood Saprotroph	Cannon PF, Kirk PM. 2007. Fungal Families of the World. CAB International, Cambridge
OTU2211	k__Fungi;p__Basidiomycota;c__Agaricomycetes;o__Agaricales;f__Mycenaceae;g__Mycena	Mycena	Pathotroph-Saprotroph	Leaf Saprotroph-Plant Pathogen-Undefined Saprotroph-Wood Saprotroph	Grgurinovic CA, Simpson JA. 2001. Fungal Diversity 8:97-127; Tedersoo L, et al. 2014. Science 346:1256688; http://www.apsnet.org/publications/commonnames/Pages/default.aspx
OTU3009	k__Fungi;p__Basidiomycota;c__Agaricomycetes;o__Agaricales;f__Mycenaceae;g__Mycena	Mycena	Pathotroph-Saprotroph	Leaf Saprotroph-Plant Pathogen-Undefined Saprotroph-Wood Saprotroph	Grgurinovic CA, Simpson JA. 2001. Fungal Diversity 8:97-127; Tedersoo L, et al. 2014. Science 346:1256688; http://www.apsnet.org/publications/commonnames/Pages/default.aspx
OTU3355	k__Fungi;p__Basidiomycota;c__Agaricomycetes;o__Agaricales;f__Mycenaceae;g__Mycena	Mycena	Pathotroph-Saprotroph	Leaf Saprotroph-Plant Pathogen-Undefined Saprotroph-Wood Saprotroph	Grgurinovic CA, Simpson JA. 2001. Fungal Diversity 8:97-127; Tedersoo L, et al. 2014. Science 346:1256688; http://www.apsnet.org/publications/commonnames/Pages/default.aspx
OTU438	k__Fungi;p__Basidiomycota;c__Agaricomycetes;o__Agaricales;f__Mycenaceae;g__Mycena	Mycena	Pathotroph-Saprotroph	Leaf Saprotroph-Plant Pathogen-Undefined Saprotroph-Wood Saprotroph	Grgurinovic CA, Simpson JA. 2001. Fungal Diversity 8:97-127; Tedersoo L, et al. 2014. Science 346:1256688; http://www.apsnet.org/publications/commonnames/Pages/default.aspx
OTU482	k__Fungi;p__Basidiomycota;c__Agaricomycetes;o__Agaricales;f__Mycenaceae;g__Mycena	Mycena	Pathotroph-Saprotroph	Leaf Saprotroph-Plant Pathogen-Undefined Saprotroph-Wood Saprotroph	Grgurinovic CA, Simpson JA. 2001. Fungal Diversity 8:97-127; Tedersoo L, et al. 2014. Science 346:1256688; http://www.apsnet.org/publications/commonnames/Pages/default.aspx
OTU1218	k__Fungi;p__Basidiomycota;c__Agaricomycetes;o__Agaricales;f__Mycenaceae;g__Mycena;s__Mycena_corynephora	Mycena	Pathotroph-Saprotroph	Leaf Saprotroph-Plant Pathogen-Undefined Saprotroph-Wood Saprotroph	Grgurinovic CA, Simpson JA. 2001. Fungal Diversity 8:97-127; Tedersoo L, et al. 2014. Science 346:1256688; http://www.apsnet.org/publications/commonnames/Pages/default.aspx
OTU1206	k__Fungi;p__Basidiomycota;c__Agaricomycetes;o__Agaricales;f__Mycenaceae;g__Mycena;s__Mycena_sp.	Mycena	Pathotroph-Saprotroph	Leaf Saprotroph-Plant Pathogen-Undefined Saprotroph-Wood Saprotroph	Grgurinovic CA, Simpson JA. 2001. Fungal Diversity 8:97-127; Tedersoo L, et al. 2014. Science 346:1256688; http://www.apsnet.org/publications/commonnames/Pages/default.aspx
OTU406	k__Fungi;p__Basidiomycota;c__Agaricomycetes;o__Agaricales;f__Mycenaceae;g__Roridomyces;s__Mycena_rorida	Mycena	Pathotroph-Saprotroph	Leaf Saprotroph-Plant Pathogen-Undefined Saprotroph-Wood Saprotroph	Grgurinovic CA, Simpson JA. 2001. Fungal Diversity 8:97-127; Tedersoo L, et al. 2014. Science 346:1256688; http://www.apsnet.org/publications/commonnames/Pages/default.aspx
OTU2786	k__Fungi;p__Ascomycota;c__Incertae_sedis;o__Incertae_sedis;f__Incertae_sedis;g__Chalara	Chalara	Pathotroph-Saprotroph-Symbiotroph	Endophyte-Plant Pathogen-Wood Saprotroph	Duncan CG, Eslyn WE. 1966. Mycologia 58:642-645; Tedersoo L, et al. 2014. Science 346:1256688
OTU2578	k__Fungi;p__Ascomycota;c__Incertae_sedis;o__Incertae_sedis;f__Incertae_sedis;g__Chalara;s__Chalara_pseudoaffinis	Chalara	Pathotroph-Saprotroph-Symbiotroph	Endophyte-Plant Pathogen-Wood Saprotroph	Duncan CG, Eslyn WE. 1966. Mycologia 58:642-645; Tedersoo L, et al. 2014. Science 346:1256688
OTU1330	k__Fungi;p__Ascomycota;c__Incertae_sedis;o__Incertae_sedis;f__Incertae_sedis;g__Chalara;s__Chalara_sp_PRM915970	Chalara	Pathotroph-Saprotroph-Symbiotroph	Endophyte-Plant Pathogen-Wood Saprotroph	Duncan CG, Eslyn WE. 1966. Mycologia 58:642-645; Tedersoo L, et al. 2014. Science 346:1256688
OTU4340	k__Fungi;p__Ascomycota;c__Sordariomycetes;o__Diaporthales;f__Valsaceae;g__Cytospora;s__Cytospora_rhizophorae	Cytospora	Pathotroph-Saprotroph-Symbiotroph	Endophyte-Plant Pathogen-Wood Saprotroph	Duncan CG, Eslyn WE. 1966. Mycologia 58:642-645; Tedersoo L, et al. 2014. Science 346:1256689
OTU1730	k__Fungi;p__Ascomycota;c__Sordariomycetes;o__Diaporthales;f__Valsaceae;g__Cytospora;s__Cytospora_sp_2_J10	Cytospora	Pathotroph-Saprotroph-Symbiotroph	Endophyte-Plant Pathogen-Wood Saprotroph	Duncan CG, Eslyn WE. 1966. Mycologia 58:642-645; Tedersoo L, et al. 2014. Science 346:1256689
OTU3105	k__Fungi;p__Ascomycota;c__Sordariomycetes;o__Diaporthales;f__Valsaceae;g__Phomopsis;s__Phomopsis_sp_CPK3468	Phomopsis	Pathotroph-Saprotroph-Symbiotroph	Endophyte-Plant Pathogen-Wood Saprotroph	Seehann G, et al. 1975. List of Fungi in Soft-Rot Tissue Tests. Institute fur Holzbiologie und Holzschutz, Bundesforschungsanstalt fur Forst - und Holzwirtshaft, Hamburg - Lohbrugge, Germany; Costa IPMW, et al. 2012. Mycotaxon 119:26; Tedersoo L, et al. 2014. Science 346:1256688
OTU565	k__Fungi;p__Ascomycota;c__Sordariomycetes;o__Diaporthales;f__Valsaceae;g__Phomopsis;s__Phomopsis_sp_CPK3468	Phomopsis	Pathotroph-Saprotroph-Symbiotroph	Endophyte-Plant Pathogen-Wood Saprotroph	Seehann G, et al. 1975. List of Fungi in Soft-Rot Tissue Tests. Institute fur Holzbiologie und Holzschutz, Bundesforschungsanstalt fur Forst - und Holzwirtshaft, Hamburg - Lohbrugge, Germany; Costa IPMW, et al. 2012. Mycotaxon 119:26; Tedersoo L, et al. 2014. Science 346:1256688
OTU2491	k__Fungi;p__Basidiomycota;c__Agaricomycetes;o__Agaricales;f__Pleurotaceae;g__Pleurotus	Pleurotaceae	Pathotroph-Saprotroph	Endophyte-Plant Pathogen-Wood Saprotroph	Cannon PF, Kirk PM. 2007. Fungal Families of the World. CAB International, Cambridge; Costa IPMW, et al. 2012. Mycotaxon 119:26; http://www.apsnet.org/publications/commonnames/Pages/default.aspx
OTU750	k__Fungi;p__Basidiomycota;c__Agaricomycetes;o__Agaricales;f__Pleurotaceae;g__Pleurotus;s__Pleurotus_sp_MRC_lf1	Pleurotaceae	Pathotroph-Saprotroph	Endophyte-Plant Pathogen-Wood Saprotroph	Cannon PF, Kirk PM. 2007. Fungal Families of the World. CAB International, Cambridge; Costa IPMW, et al. 2012. Mycotaxon 119:26; http://www.apsnet.org/publications/commonnames/Pages/default.aspx
OTU2557	k__Fungi;p__Ascomycota;c__Dothideomycetes;o__Dothideales;f__Dothideaceae;g__Dothidea;s__Dothidea_sp_CanS_64	Dothidea	Pathotroph-Saprotroph-Symbiotroph	Endophyte-Plant Pathogen-Undefined Saprotroph	Tedersoo L, et al. 2014. Science 346:1256688
OTU109	k__Fungi;p__Basidiomycota;c__Agaricomycetes;o__Agaricales;f__Marasmiaceae;g__Marasmius	Marasmiaceae	Pathotroph-Saprotroph-Symbiotroph	Endophyte-Plant Pathogen-Undefined Saprotroph	Cannon PF, Kirk PM. 2007. Fungal Families of the World. CAB International, Cambridge; David AS, et al. 2016. Microbial Ecology 71:912-926
OTU1201	k__Fungi;p__Basidiomycota;c__Agaricomycetes;o__Agaricales;f__Marasmiaceae;g__Marasmius	Marasmiaceae	Pathotroph-Saprotroph-Symbiotroph	Endophyte-Plant Pathogen-Undefined Saprotroph	Cannon PF, Kirk PM. 2007. Fungal Families of the World. CAB International, Cambridge; David AS, et al. 2016. Microbial Ecology 71:912-926
OTU1986	k__Fungi;p__Basidiomycota;c__Agaricomycetes;o__Agaricales;f__Marasmiaceae;g__Marasmius	Marasmiaceae	Pathotroph-Saprotroph-Symbiotroph	Endophyte-Plant Pathogen-Undefined Saprotroph	Cannon PF, Kirk PM. 2007. Fungal Families of the World. CAB International, Cambridge; David AS, et al. 2016. Microbial Ecology 71:912-926
OTU282	k__Fungi;p__Basidiomycota;c__Agaricomycetes;o__Agaricales;f__Marasmiaceae;g__Marasmius	Marasmiaceae	Pathotroph-Saprotroph-Symbiotroph	Endophyte-Plant Pathogen-Undefined Saprotroph	Cannon PF, Kirk PM. 2007. Fungal Families of the World. CAB International, Cambridge; David AS, et al. 2016. Microbial Ecology 71:912-926
OTU3267	k__Fungi;p__Basidiomycota;c__Agaricomycetes;o__Agaricales;f__Marasmiaceae;g__Marasmius	Marasmiaceae	Pathotroph-Saprotroph-Symbiotroph	Endophyte-Plant Pathogen-Undefined Saprotroph	Cannon PF, Kirk PM. 2007. Fungal Families of the World. CAB International, Cambridge; David AS, et al. 2016. Microbial Ecology 71:912-926
OTU478	k__Fungi;p__Basidiomycota;c__Agaricomycetes;o__Agaricales;f__Marasmiaceae;g__Marasmius	Marasmiaceae	Pathotroph-Saprotroph-Symbiotroph	Endophyte-Plant Pathogen-Undefined Saprotroph	Cannon PF, Kirk PM. 2007. Fungal Families of the World. CAB International, Cambridge; David AS, et al. 2016. Microbial Ecology 71:912-926
OTU980	k__Fungi;p__Basidiomycota;c__Agaricomycetes;o__Agaricales;f__Marasmiaceae;g__Marasmius	Marasmiaceae	Pathotroph-Saprotroph-Symbiotroph	Endophyte-Plant Pathogen-Undefined Saprotroph	Cannon PF, Kirk PM. 2007. Fungal Families of the World. CAB International, Cambridge; David AS, et al. 2016. Microbial Ecology 71:912-926
OTU3455	k__Fungi;p__Basidiomycota;c__Agaricomycetes;o__Agaricales;f__Marasmiaceae;g__Marasmius;s__Marasmius_crinis_equi	Marasmiaceae	Pathotroph-Saprotroph-Symbiotroph	Endophyte-Plant Pathogen-Undefined Saprotroph	Cannon PF, Kirk PM. 2007. Fungal Families of the World. CAB International, Cambridge; David AS, et al. 2016. Microbial Ecology 71:912-926
OTU3206	k__Fungi;p__Basidiomycota;c__Agaricomycetes;o__Agaricales;f__Marasmiaceae;g__Marasmius;s__Marasmius_hypophaeus	Marasmiaceae	Pathotroph-Saprotroph-Symbiotroph	Endophyte-Plant Pathogen-Undefined Saprotroph	Cannon PF, Kirk PM. 2007. Fungal Families of the World. CAB International, Cambridge; David AS, et al. 2016. Microbial Ecology 71:912-926
OTU895	k__Fungi;p__Basidiomycota;c__Agaricomycetes;o__Agaricales;f__Marasmiaceae;g__Marasmius;s__Marasmius_sp_392_260	Marasmiaceae	Pathotroph-Saprotroph-Symbiotroph	Endophyte-Plant Pathogen-Undefined Saprotroph	Cannon PF, Kirk PM. 2007. Fungal Families of the World. CAB International, Cambridge; David AS, et al. 2016. Microbial Ecology 71:912-926
OTU1414	k__Fungi;p__Ascomycota;c__Dothideomycetes;o__Botryosphaeriales;f__Botryosphaeriaceae;g__Botryosphaeria;s__Botryosphaeria_dothidea	Botryosphaeria	Pathotroph-Symbiotroph	Endophyte-Plant Pathogen	Tedersoo L, et al. 2014. Science 346:1256688; Christian N, et al. 2016. Microbial Ecology 72:621-632; http://www.apsnet.org/publications/commonnames/Pages/default.aspx
OTU3653	k__Fungi;p__Ascomycota;c__Dothideomycetes;o__Incertae_sedis;f__Incertae_sedis;g__Rhizopycnis;s__Rhizopycnis_vagum	Rhizopycnis	Pathotroph-Symbiotroph	Endophyte-Plant Pathogen	Costa IPMW, et al. 2012. Mycotaxon 119:26
OTU592	k__Fungi;p__Ascomycota;c__Dothideomycetes;o__Pleosporales;f__Incertae_sedis;g__Phoma;s__Phoma_tropica	Phoma tropica	Pathotroph-Symbiotroph	Endophyte-Plant Pathogen	Costa IPMW, et al. 2012. Mycotaxon 119:26
OTU3120	k__Fungi;p__Ascomycota;c__Eurotiomycetes;o__Eurotiales;f__Incertae_sedis;g__Thermomyces;s__Thermomyces_sp_JFT_101	Thermomyces	Pathotroph-Symbiotroph	Endophyte-Plant Pathogen	Costa IPMW, et al. 2012. Mycotaxon 119:26
OTU2724	k__Fungi;p__Ascomycota;c__Sordariomycetes;o__Phyllachorales;f__Phyllachoraceae;g__Colletotrichum;s__Colletotrichum_crassipes	Colletotrichum	Pathotroph-Symbiotroph	Endophyte-Plant Pathogen	Costa IPMW, et al. 2012. Mycotaxon 119:26; Tedersoo L, et al. 2014. Science 346:1256688; http://www.apsnet.org/publications/commonnames/Pages/default.aspx
OTU3762	k__Fungi;p__Ascomycota;c__Sordariomycetes;o__Phyllachorales;f__Phyllachoraceae;g__Colletotrichum;s__Colletotrichum_pisi	Colletotrichum	Pathotroph-Symbiotroph	Endophyte-Plant Pathogen	Costa IPMW, et al. 2012. Mycotaxon 119:26; Tedersoo L, et al. 2014. Science 346:1256688; http://www.apsnet.org/publications/commonnames/Pages/default.aspx
OTU2284	k__Fungi;p__Ascomycota;c__Sordariomycetes;o__Xylariales;f__Hyponectriaceae;g__Microdochium;s__Microdochium_bolleyi	Microdochium	Pathotroph-Symbiotroph	Endophyte-Plant Pathogen	Tedersoo L, et al. 2014. Science 346:1256688 (as plant pathogen); Mandyam et al. 2012. Mycorrhiza 22:109-119 (as DSE).
OTU2969	k__Fungi;p__Ascomycota;c__Sordariomycetes;o__Xylariales;f__Hyponectriaceae;g__Microdochium;s__Microdochium_sp_JP103	Microdochium	Pathotroph-Symbiotroph	Endophyte-Plant Pathogen	Tedersoo L, et al. 2014. Science 346:1256688 (as plant pathogen); Mandyam et al. 2012. Mycorrhiza 22:109-119 (as DSE).
OTU2982	k__Fungi;p__Ascomycota;c__Dothideomycetes;o__Pleosporales;f__Pleosporaceae	Pleosporaceae	Pathotroph-Saprotroph	Endophyte-Lichen Parasite-Plant Pathogen-Undefined Saprotroph	Cannon PF, Kirk PM. 2007. Fungal Families of the World. CAB International, Cambridge; David AS, et al. 2016. Microbial Ecology 71:912-926; Lawrey JD, Diederich P. 2016. URL: http://www.lichenicolous.net [24 May 2017]
OTU3667	k__Fungi;p__Ascomycota;c__Dothideomycetes;o__Pleosporales;f__Pleosporaceae	Pleosporaceae	Pathotroph-Saprotroph	Endophyte-Lichen Parasite-Plant Pathogen-Undefined Saprotroph	Cannon PF, Kirk PM. 2007. Fungal Families of the World. CAB International, Cambridge; David AS, et al. 2016. Microbial Ecology 71:912-926; Lawrey JD, Diederich P. 2016. URL: http://www.lichenicolous.net [24 May 2017]
OTU2880	k__Fungi;p__Ascomycota;c__Dothideomycetes;o__Pleosporales;f__Pleosporaceae;g__unidentified;s__Pleosporaceae_sp_LH72	Pleosporaceae	Pathotroph-Saprotroph	Endophyte-Lichen Parasite-Plant Pathogen-Undefined Saprotroph	Cannon PF, Kirk PM. 2007. Fungal Families of the World. CAB International, Cambridge; David AS, et al. 2016. Microbial Ecology 71:912-926; Lawrey JD, Diederich P. 2016. URL: http://www.lichenicolous.net [24 May 2017]
OTU152	k__Fungi;p__Ascomycota;c__Sordariomycetes;o__Incertae_sedis;f__Plectosphaerellaceae;g__Verticillium;s__Verticillium_insectorum	Verticillium	Pathotroph-Symbiotroph	Endophyte-Fungal Parasite-Plant Pathogen	Costa IPMW, et al. 2012. Mycotaxon 119:26; Tedersoo L, et al. 2014. Science 346:1256688 (doi:10.1126/science.1256688); List compiled by John Plischke III (http://home.comcast.net/~grifola/fungionfungi.pdf)
OTU2888	k__Fungi;p__Ascomycota;c__Dothideomycetes;o__Pleosporales;f__Incertae_sedis;g__Phoma;s__Phoma_sp_1_12	Phoma	Pathotroph-Saprotroph-Symbiotroph	Endophyte-Dung Saprotroph-Lichen Parasite-Litter Saprotroph-Plant Pathogen-Soil Saprotroph-Wood Saprotroph	Richardson MJ. 1972. Transactions of the British Mycological Society 58:37-48; Seehann G, et al. 1975. List of Fungi in Soft-Rot Tissue Tests. Institute fur Holzbiologie und Holzschutz, Bundesforschungsanstalt fur Forst - und Holzwirtshaft, Hamburg - Lohbrugge, Germany; de Gruyter J, et al. 2010. Mycologia. 102:1066-1081; Costa IPMW, et al. 2012. Mycotaxon 119:26; Tedersoo L, et al. 2014. Science…
OTU1654	k__Fungi;p__Ascomycota;c__Dothideomycetes;o__Pleosporales;f__Incertae_sedis;g__Phoma;s__Phoma_sp_4_TMS_2011	Phoma	Pathotroph-Saprotroph-Symbiotroph	Endophyte-Dung Saprotroph-Lichen Parasite-Litter Saprotroph-Plant Pathogen-Soil Saprotroph-Wood Saprotroph	Richardson MJ. 1972. Transactions of the British Mycological Society 58:37-48; Seehann G, et al. 1975. List of Fungi in Soft-Rot Tissue Tests. Institute fur Holzbiologie und Holzschutz, Bundesforschungsanstalt fur Forst - und Holzwirtshaft, Hamburg - Lohbrugge, Germany; de Gruyter J, et al. 2010. Mycologia. 102:1066-1081; Costa IPMW, et al. 2012. Mycotaxon 119:26; Tedersoo L, et al. 2014. Science…
OTU2778	k__Fungi;p__Ascomycota;c__Dothideomycetes;o__Pleosporales;f__Incertae_sedis;g__Phoma;s__Phoma_sp_CB007WA	Phoma	Pathotroph-Saprotroph-Symbiotroph	Endophyte-Dung Saprotroph-Lichen Parasite-Litter Saprotroph-Plant Pathogen-Soil Saprotroph-Wood Saprotroph	Richardson MJ. 1972. Transactions of the British Mycological Society 58:37-48; Seehann G, et al. 1975. List of Fungi in Soft-Rot Tissue Tests. Institute fur Holzbiologie und Holzschutz, Bundesforschungsanstalt fur Forst - und Holzwirtshaft, Hamburg - Lohbrugge, Germany; de Gruyter J, et al. 2010. Mycologia. 102:1066-1081; Costa IPMW, et al. 2012. Mycotaxon 119:26; Tedersoo L, et al. 2014. Science…
OTU1798	k__Fungi;p__Basidiomycota;c__Agaricomycetes;o__Cantharellales;f__Ceratobasidiaceae	Ceratobasidiaceae	Pathotroph-Saprotroph-Symbiotroph	Endomycorrhizal-Plant Pathogen-Undefined Saprotroph	Cannon PF, Kirk PM. 2007. Fungal Families of the World. CAB International, Cambridge
OTU2864	k__Fungi;p__Basidiomycota;c__Agaricomycetes;o__Cantharellales;f__Ceratobasidiaceae	Ceratobasidiaceae	Pathotroph-Saprotroph-Symbiotroph	Endomycorrhizal-Plant Pathogen-Undefined Saprotroph	Cannon PF, Kirk PM. 2007. Fungal Families of the World. CAB International, Cambridge
OTU3237	k__Fungi;p__Basidiomycota;c__Agaricomycetes;o__Cantharellales;f__Ceratobasidiaceae	Ceratobasidiaceae	Pathotroph-Saprotroph-Symbiotroph	Endomycorrhizal-Plant Pathogen-Undefined Saprotroph	Cannon PF, Kirk PM. 2007. Fungal Families of the World. CAB International, Cambridge
OTU755	k__Fungi;p__Basidiomycota;c__Agaricomycetes;o__Cantharellales;f__Ceratobasidiaceae	Ceratobasidiaceae	Pathotroph-Saprotroph-Symbiotroph	Endomycorrhizal-Plant Pathogen-Undefined Saprotroph	Cannon PF, Kirk PM. 2007. Fungal Families of the World. CAB International, Cambridge
OTU1119	k__Fungi;p__Basidiomycota;c__Agaricomycetes;o__Cantharellales;f__Ceratobasidiaceae;g__Ceratobasidium	Ceratobasidiaceae	Pathotroph-Saprotroph-Symbiotroph	Endomycorrhizal-Plant Pathogen-Undefined Saprotroph	Cannon PF, Kirk PM. 2007. Fungal Families of the World. CAB International, Cambridge
OTU3758	k__Fungi;p__Basidiomycota;c__Agaricomycetes;o__Cantharellales;f__Ceratobasidiaceae;g__Ceratobasidium	Ceratobasidiaceae	Pathotroph-Saprotroph-Symbiotroph	Endomycorrhizal-Plant Pathogen-Undefined Saprotroph	Cannon PF, Kirk PM. 2007. Fungal Families of the World. CAB International, Cambridge
OTU581	k__Fungi;p__Basidiomycota;c__Agaricomycetes;o__Cantharellales;f__Ceratobasidiaceae;g__Ceratobasidium	Ceratobasidiaceae	Pathotroph-Saprotroph-Symbiotroph	Endomycorrhizal-Plant Pathogen-Undefined Saprotroph	Cannon PF, Kirk PM. 2007. Fungal Families of the World. CAB International, Cambridge
OTU691	k__Fungi;p__Basidiomycota;c__Agaricomycetes;o__Cantharellales;f__Ceratobasidiaceae;g__Ceratobasidium	Ceratobasidiaceae	Pathotroph-Saprotroph-Symbiotroph	Endomycorrhizal-Plant Pathogen-Undefined Saprotroph	Cannon PF, Kirk PM. 2007. Fungal Families of the World. CAB International, Cambridge
OTU78	k__Fungi;p__Basidiomycota;c__Agaricomycetes;o__Cantharellales;f__Ceratobasidiaceae;g__Ceratobasidium;s__Ceratobasidium_sp_2034_CG_2012	Ceratobasidiaceae	Pathotroph-Saprotroph-Symbiotroph	Endomycorrhizal-Plant Pathogen-Undefined Saprotroph	Cannon PF, Kirk PM. 2007. Fungal Families of the World. CAB International, Cambridge
OTU1762	k__Fungi;p__Basidiomycota;c__Agaricomycetes;o__Cantharellales;f__Ceratobasidiaceae;g__Ceratobasidium;s__Ceratobasidium_sp_AG_F	Ceratobasidiaceae	Pathotroph-Saprotroph-Symbiotroph	Endomycorrhizal-Plant Pathogen-Undefined Saprotroph	Cannon PF, Kirk PM. 2007. Fungal Families of the World. CAB International, Cambridge
OTU232	k__Fungi;p__Ascomycota;c__Sordariomycetes;o__Chaetosphaeriales;f__Chaetosphaeriaceae;g__Chloridium;s__Chloridium_sp_TMS_2011	Chloridium	Pathotroph-Saprotroph-Symbiotroph	Ectomycorrhizal-Endophyte-Plant Pathogen-Wood Saprotroph	Duncan CG, Eslyn WE. 1966. Mycologia 58:642-645; Jumpponen A, Trappe J. 1998. New Phytologist 140:295-310; Rinaldi AC, et al. 2008. Fungal Diversity 33:1-45; Tedersoo L, et al. 2014. Science 346:1256688
OTU2407	k__Fungi;p__Ascomycota;c__Sordariomycetes;o__Chaetosphaeriales;f__Chaetosphaeriaceae;g__Chloridium;s__Chloridium_sp_TMS_2011	Chloridium	Pathotroph-Saprotroph-Symbiotroph	Ectomycorrhizal-Endophyte-Plant Pathogen-Wood Saprotroph	Duncan CG, Eslyn WE. 1966. Mycologia 58:642-645; Jumpponen A, Trappe J. 1998. New Phytologist 140:295-310; Rinaldi AC, et al. 2008. Fungal Diversity 33:1-45; Tedersoo L, et al. 2014. Science 346:1256688
OTU1490	k__Fungi;p__Ascomycota;c__Sordariomycetes;o__Xylariales;f__Xylariaceae	Xylariaceae	Pathotroph-Saprotroph-Symbiotroph	Dung Saprotroph-Endophyte-Plant Pathogen-Undefined Saprotroph	Cannon PF, Kirk PM. 2007. Fungal Families of the World. CAB International, Cambridge
OTU1655	k__Fungi;p__Ascomycota;c__Sordariomycetes;o__Xylariales;f__Xylariaceae	Xylariaceae	Pathotroph-Saprotroph-Symbiotroph	Dung Saprotroph-Endophyte-Plant Pathogen-Undefined Saprotroph	Cannon PF, Kirk PM. 2007. Fungal Families of the World. CAB International, Cambridge
OTU2214	k__Fungi;p__Ascomycota;c__Sordariomycetes;o__Xylariales;f__Xylariaceae	Xylariaceae	Pathotroph-Saprotroph-Symbiotroph	Dung Saprotroph-Endophyte-Plant Pathogen-Undefined Saprotroph	Cannon PF, Kirk PM. 2007. Fungal Families of the World. CAB International, Cambridge
OTU2881	k__Fungi;p__Ascomycota;c__Sordariomycetes;o__Xylariales;f__Xylariaceae	Xylariaceae	Pathotroph-Saprotroph-Symbiotroph	Dung Saprotroph-Endophyte-Plant Pathogen-Undefined Saprotroph	Cannon PF, Kirk PM. 2007. Fungal Families of the World. CAB International, Cambridge
OTU3646	k__Fungi;p__Ascomycota;c__Sordariomycetes;o__Xylariales;f__Xylariaceae	Xylariaceae	Pathotroph-Saprotroph-Symbiotroph	Dung Saprotroph-Endophyte-Plant Pathogen-Undefined Saprotroph	Cannon PF, Kirk PM. 2007. Fungal Families of the World. CAB International, Cambridge
OTU4149	k__Fungi;p__Ascomycota;c__Sordariomycetes;o__Xylariales;f__Xylariaceae	Xylariaceae	Pathotroph-Saprotroph-Symbiotroph	Dung Saprotroph-Endophyte-Plant Pathogen-Undefined Saprotroph	Cannon PF, Kirk PM. 2007. Fungal Families of the World. CAB International, Cambridge
OTU1390	k__Fungi;p__Ascomycota;c__Sordariomycetes;o__Xylariales;f__Xylariaceae;g__unidentified;s__Xylariaceae_sp_F11	Xylariaceae	Pathotroph-Saprotroph-Symbiotroph	Dung Saprotroph-Endophyte-Plant Pathogen-Undefined Saprotroph	Cannon PF, Kirk PM. 2007. Fungal Families of the World. CAB International, Cambridge
OTU2963	k__Fungi;p__Ascomycota;c__Sordariomycetes;o__Xylariales;f__Xylariaceae;g__unidentified;s__Xylariaceae_sp_M156	Xylariaceae	Pathotroph-Saprotroph-Symbiotroph	Dung Saprotroph-Endophyte-Plant Pathogen-Undefined Saprotroph	Cannon PF, Kirk PM. 2007. Fungal Families of the World. CAB International, Cambridge
OTU461	k__Fungi;p__Ascomycota;c__Dothideomycetes;o__Pleosporales;f__unidentified;g__unidentified;s__Didymellaceae_sp_ZLY_2010	Didymellaceae	Pathotroph-Saprotroph	Animal Pathogen-Plant Pathogen-Undefined Saprotroph	Tedersoo L, et al. 2014. Science 346:1256688 (doi:10.1126/science.1256688)
OTU434	k__Fungi;p__Ascomycota;c__Dothideomycetes;o__Pleosporales;f__Pleosporaceae;g__Alternaria;s__Alternaria_brassicae	Alternaria	Pathotroph-Saprotroph-Symbiotroph	Animal Pathogen-Endophyte-Plant Pathogen-Wood Saprotroph	Duncan CG, Eslyn WE. 1966. Mycologia 58:642-664; Seehann G, et al. 1975. List of Fungi in Soft-Rot Tissue Tests. Institute fur Holzbiologie und Holzschutz, Bundesforschungsanstalt fur Forst - und Holzwirtshaft, Hamburg - Lohbrugge, Germany; Tedersoo L, et al. 2014. Science 346:125688
OTU2848	k__Fungi;p__Ascomycota;c__Sordariomycetes;o__Microascales;f__Microascaceae	Microascaceae	Pathotroph-Saprotroph-Symbiotroph	Animal Pathogen-Endophyte-Plant Pathogen-Undefined Saprotroph	Cannon PF, Kirk PM. 2007. Fungal Families of the World. CAB International, Cambridge
OTU3087	k__Fungi;p__Ascomycota;c__Sordariomycetes;o__Microascales;f__Microascaceae	Microascaceae	Pathotroph-Saprotroph-Symbiotroph	Animal Pathogen-Endophyte-Plant Pathogen-Undefined Saprotroph	Cannon PF, Kirk PM. 2007. Fungal Families of the World. CAB International, Cambridge
OTU276	k__Fungi;p__Ascomycota;c__Sordariomycetes;o__Hypocreales;f__Nectriaceae;g__Fusarium	Fusarium	Pathotroph-Saprotroph-Symbiotroph	Animal Pathogen-Endophyte-Lichen Parasite-Plant Pathogen-Soil Saprotroph-Wood Saprotroph	Duncan CG, Eslyn WE. 1966. Mycologia 58:642-664; Seehann G, et al. 1975. List of Fungi in Soft-Rot Tissue Tests. Institute fur Holzbiologie und Holzschutz, Bundesforschungsanstalt fur Forst - und Holzwirtshaft, Hamburg - Lohbrugge, Germany; Costa IPMW, et al. 2012. Mycotaxon 119:26; Tedersoo L, et al. 2014. Science 346:1256688; Irinyi L, et al. 2015. Medical Mycology 53:313-337; Schroers et al. 2…
OTU984	k__Fungi;p__Ascomycota;c__Sordariomycetes;o__Hypocreales;f__Nectriaceae;g__Fusarium	Fusarium	Pathotroph-Saprotroph-Symbiotroph	Animal Pathogen-Endophyte-Lichen Parasite-Plant Pathogen-Soil Saprotroph-Wood Saprotroph	Duncan CG, Eslyn WE. 1966. Mycologia 58:642-664; Seehann G, et al. 1975. List of Fungi in Soft-Rot Tissue Tests. Institute fur Holzbiologie und Holzschutz, Bundesforschungsanstalt fur Forst - und Holzwirtshaft, Hamburg - Lohbrugge, Germany; Costa IPMW, et al. 2012. Mycotaxon 119:26; Tedersoo L, et al. 2014. Science 346:1256688; Irinyi L, et al. 2015. Medical Mycology 53:313-337; Schroers et al. 2…
OTU3740	k__Fungi;p__Ascomycota;c__Sordariomycetes;o__Hypocreales;f__Nectriaceae;g__Fusarium;s__Fusarium_dimerum	Fusarium	Pathotroph-Saprotroph-Symbiotroph	Animal Pathogen-Endophyte-Lichen Parasite-Plant Pathogen-Soil Saprotroph-Wood Saprotroph	Duncan CG, Eslyn WE. 1966. Mycologia 58:642-664; Seehann G, et al. 1975. List of Fungi in Soft-Rot Tissue Tests. Institute fur Holzbiologie und Holzschutz, Bundesforschungsanstalt fur Forst - und Holzwirtshaft, Hamburg - Lohbrugge, Germany; Costa IPMW, et al. 2012. Mycotaxon 119:26; Tedersoo L, et al. 2014. Science 346:1256688; Irinyi L, et al. 2015. Medical Mycology 53:313-337; Schroers et al. 2…
OTU2771	k__Fungi;p__Ascomycota;c__Sordariomycetes;o__Hypocreales;f__Nectriaceae;g__Fusarium;s__Fusarium_merismoides_var_violaceum	Fusarium	Pathotroph-Saprotroph-Symbiotroph	Animal Pathogen-Endophyte-Lichen Parasite-Plant Pathogen-Soil Saprotroph-Wood Saprotroph	Duncan CG, Eslyn WE. 1966. Mycologia 58:642-664; Seehann G, et al. 1975. List of Fungi in Soft-Rot Tissue Tests. Institute fur Holzbiologie und Holzschutz, Bundesforschungsanstalt fur Forst - und Holzwirtshaft, Hamburg - Lohbrugge, Germany; Costa IPMW, et al. 2012. Mycotaxon 119:26; Tedersoo L, et al. 2014. Science 346:1256688; Irinyi L, et al. 2015. Medical Mycology 53:313-337; Schroers et al. 2…
OTU2935	k__Fungi;p__Ascomycota;c__Sordariomycetes;o__Hypocreales;f__Nectriaceae;g__Fusarium;s__Fusarium_merismoides_var_violaceum	Fusarium	Pathotroph-Saprotroph-Symbiotroph	Animal Pathogen-Endophyte-Lichen Parasite-Plant Pathogen-Soil Saprotroph-Wood Saprotroph	Duncan CG, Eslyn WE. 1966. Mycologia 58:642-664; Seehann G, et al. 1975. List of Fungi in Soft-Rot Tissue Tests. Institute fur Holzbiologie und Holzschutz, Bundesforschungsanstalt fur Forst - und Holzwirtshaft, Hamburg - Lohbrugge, Germany; Costa IPMW, et al. 2012. Mycotaxon 119:26; Tedersoo L, et al. 2014. Science 346:1256688; Irinyi L, et al. 2015. Medical Mycology 53:313-337; Schroers et al. 2…
OTU2892	k__Fungi;p__Ascomycota;c__Sordariomycetes;o__Hypocreales;f__Nectriaceae;g__Fusarium;s__Fusarium_sp_MS290b	Fusarium	Pathotroph-Saprotroph-Symbiotroph	Animal Pathogen-Endophyte-Lichen Parasite-Plant Pathogen-Soil Saprotroph-Wood Saprotroph	Duncan CG, Eslyn WE. 1966. Mycologia 58:642-664; Seehann G, et al. 1975. List of Fungi in Soft-Rot Tissue Tests. Institute fur Holzbiologie und Holzschutz, Bundesforschungsanstalt fur Forst - und Holzwirtshaft, Hamburg - Lohbrugge, Germany; Costa IPMW, et al. 2012. Mycotaxon 119:26; Tedersoo L, et al. 2014. Science 346:1256688; Irinyi L, et al. 2015. Medical Mycology 53:313-337; Schroers et al. 2…
OTU4067	k__Fungi;p__Ascomycota;c__Sordariomycetes;o__Hypocreales;f__Nectriaceae;g__Fusarium;s__Fusarium_sp_MS290b	Fusarium	Pathotroph-Saprotroph-Symbiotroph	Animal Pathogen-Endophyte-Lichen Parasite-Plant Pathogen-Soil Saprotroph-Wood Saprotroph	Duncan CG, Eslyn WE. 1966. Mycologia 58:642-664; Seehann G, et al. 1975. List of Fungi in Soft-Rot Tissue Tests. Institute fur Holzbiologie und Holzschutz, Bundesforschungsanstalt fur Forst - und Holzwirtshaft, Hamburg - Lohbrugge, Germany; Costa IPMW, et al. 2012. Mycotaxon 119:26; Tedersoo L, et al. 2014. Science 346:1256688; Irinyi L, et al. 2015. Medical Mycology 53:313-337; Schroers et al. 2…
OTU916	k__Fungi;p__Ascomycota;c__Sordariomycetes;o__Hypocreales;f__Nectriaceae;g__Fusarium;s__Fusarium_sp_MX271	Fusarium	Pathotroph-Saprotroph-Symbiotroph	Animal Pathogen-Endophyte-Lichen Parasite-Plant Pathogen-Soil Saprotroph-Wood Saprotroph	Duncan CG, Eslyn WE. 1966. Mycologia 58:642-664; Seehann G, et al. 1975. List of Fungi in Soft-Rot Tissue Tests. Institute fur Holzbiologie und Holzschutz, Bundesforschungsanstalt fur Forst - und Holzwirtshaft, Hamburg - Lohbrugge, Germany; Costa IPMW, et al. 2012. Mycotaxon 119:26; Tedersoo L, et al. 2014. Science 346:1256688; Irinyi L, et al. 2015. Medical Mycology 53:313-337; Schroers et al. 2…
OTU915	k__Fungi;p__Ascomycota;c__Sordariomycetes;o__Hypocreales;f__Nectriaceae;g__Fusarium;s__Fusarium_sp_zzz818	Fusarium	Pathotroph-Saprotroph-Symbiotroph	Animal Pathogen-Endophyte-Lichen Parasite-Plant Pathogen-Soil Saprotroph-Wood Saprotroph	Duncan CG, Eslyn WE. 1966. Mycologia 58:642-664; Seehann G, et al. 1975. List of Fungi in Soft-Rot Tissue Tests. Institute fur Holzbiologie und Holzschutz, Bundesforschungsanstalt fur Forst - und Holzwirtshaft, Hamburg - Lohbrugge, Germany; Costa IPMW, et al. 2012. Mycotaxon 119:26; Tedersoo L, et al. 2014. Science 346:1256688; Irinyi L, et al. 2015. Medical Mycology 53:313-337; Schroers et al. 2…
OTU1669	k__Fungi;p__Ascomycota;c__Sordariomycetes;o__Hypocreales;f__Nectriaceae;g__Fusarium;s__Fusarium_tricinctum	Fusarium	Pathotroph-Saprotroph-Symbiotroph	Animal Pathogen-Endophyte-Lichen Parasite-Plant Pathogen-Soil Saprotroph-Wood Saprotroph	Duncan CG, Eslyn WE. 1966. Mycologia 58:642-664; Seehann G, et al. 1975. List of Fungi in Soft-Rot Tissue Tests. Institute fur Holzbiologie und Holzschutz, Bundesforschungsanstalt fur Forst - und Holzwirtshaft, Hamburg - Lohbrugge, Germany; Costa IPMW, et al. 2012. Mycotaxon 119:26; Tedersoo L, et al. 2014. Science 346:1256688; Irinyi L, et al. 2015. Medical Mycology 53:313-337; Schroers et al. 2…
OTU1424	k__Fungi;p__Ascomycota;c__Sordariomycetes;o__Hypocreales;f__Incertae_sedis;g__Acremonium	Acremonium	Pathotroph-Saprotroph-Symbiotroph	Animal Pathogen-Endophyte-Fungal Parasite-Plant Pathogen-Wood Saprotroph	Duncan CG, Eslyn WE. 1966. Mycologia 58:642-64; Nilsson T. 1973. Studies on wood degradation and cellulolytic activity of microfungi. No. 104; Worrall JJ, et al. 1997. Mycologia 89: 199-219; Hanada RE, et al. 2010. Fungal Biology 114:901-910; Del Olmo-Ruiz M, Arnold AE. 2014. Mycologia 106:8-21; Tedersoo L, et al. 2014. Science 346:1256688; Irinyi L, et al. 2015. Medical Mycology 53:313-337
OTU3258	k__Fungi;p__Ascomycota;c__Sordariomycetes;o__Hypocreales;f__Incertae_sedis;g__Acremonium	Acremonium	Pathotroph-Saprotroph-Symbiotroph	Animal Pathogen-Endophyte-Fungal Parasite-Plant Pathogen-Wood Saprotroph	Duncan CG, Eslyn WE. 1966. Mycologia 58:642-64; Nilsson T. 1973. Studies on wood degradation and cellulolytic activity of microfungi. No. 104; Worrall JJ, et al. 1997. Mycologia 89: 199-219; Hanada RE, et al. 2010. Fungal Biology 114:901-910; Del Olmo-Ruiz M, Arnold AE. 2014. Mycologia 106:8-21; Tedersoo L, et al. 2014. Science 346:1256688; Irinyi L, et al. 2015. Medical Mycology 53:313-337
OTU3491	k__Fungi;p__Ascomycota;c__Sordariomycetes;o__Hypocreales;f__Incertae_sedis;g__Acremonium;s__Acremonium_fusidioides	Acremonium	Pathotroph-Saprotroph-Symbiotroph	Animal Pathogen-Endophyte-Fungal Parasite-Plant Pathogen-Wood Saprotroph	Duncan CG, Eslyn WE. 1966. Mycologia 58:642-64; Nilsson T. 1973. Studies on wood degradation and cellulolytic activity of microfungi. No. 104; Worrall JJ, et al. 1997. Mycologia 89: 199-219; Hanada RE, et al. 2010. Fungal Biology 114:901-910; Del Olmo-Ruiz M, Arnold AE. 2014. Mycologia 106:8-21; Tedersoo L, et al. 2014. Science 346:1256688; Irinyi L, et al. 2015. Medical Mycology 53:313-337
OTU1108	k__Fungi;p__Ascomycota;c__Sordariomycetes;o__Hypocreales;f__Incertae_sedis;g__Acremonium;s__Acremonium_polychromum	Acremonium	Pathotroph-Saprotroph-Symbiotroph	Animal Pathogen-Endophyte-Fungal Parasite-Plant Pathogen-Wood Saprotroph	Duncan CG, Eslyn WE. 1966. Mycologia 58:642-64; Nilsson T. 1973. Studies on wood degradation and cellulolytic activity of microfungi. No. 104; Worrall JJ, et al. 1997. Mycologia 89: 199-219; Hanada RE, et al. 2010. Fungal Biology 114:901-910; Del Olmo-Ruiz M, Arnold AE. 2014. Mycologia 106:8-21; Tedersoo L, et al. 2014. Science 346:1256688; Irinyi L, et al. 2015. Medical Mycology 53:313-337
OTU737	k__Fungi;p__Ascomycota;c__Sordariomycetes;o__Hypocreales;f__Incertae_sedis;g__Acremonium;s__Acremonium_polychromum	Acremonium	Pathotroph-Saprotroph-Symbiotroph	Animal Pathogen-Endophyte-Fungal Parasite-Plant Pathogen-Wood Saprotroph	Duncan CG, Eslyn WE. 1966. Mycologia 58:642-64; Nilsson T. 1973. Studies on wood degradation and cellulolytic activity of microfungi. No. 104; Worrall JJ, et al. 1997. Mycologia 89: 199-219; Hanada RE, et al. 2010. Fungal Biology 114:901-910; Del Olmo-Ruiz M, Arnold AE. 2014. Mycologia 106:8-21; Tedersoo L, et al. 2014. Science 346:1256688; Irinyi L, et al. 2015. Medical Mycology 53:313-337
OTU3381	k__Fungi;p__Ascomycota;c__Sordariomycetes;o__Hypocreales;f__Incertae_sedis;g__Acremonium;s__Acremonium_salmoneum	Acremonium	Pathotroph-Saprotroph-Symbiotroph	Animal Pathogen-Endophyte-Fungal Parasite-Plant Pathogen-Wood Saprotroph	Duncan CG, Eslyn WE. 1966. Mycologia 58:642-64; Nilsson T. 1973. Studies on wood degradation and cellulolytic activity of microfungi. No. 104; Worrall JJ, et al. 1997. Mycologia 89: 199-219; Hanada RE, et al. 2010. Fungal Biology 114:901-910; Del Olmo-Ruiz M, Arnold AE. 2014. Mycologia 106:8-21; Tedersoo L, et al. 2014. Science 346:1256688; Irinyi L, et al. 2015. Medical Mycology 53:313-337
OTU1072	k__Fungi;p__Ascomycota;c__Sordariomycetes;o__Hypocreales;f__Incertae_sedis;g__Acremonium;s__Acremonium_sp_BCC_14080	Acremonium	Pathotroph-Saprotroph-Symbiotroph	Animal Pathogen-Endophyte-Fungal Parasite-Plant Pathogen-Wood Saprotroph	Duncan CG, Eslyn WE. 1966. Mycologia 58:642-64; Nilsson T. 1973. Studies on wood degradation and cellulolytic activity of microfungi. No. 104; Worrall JJ, et al. 1997. Mycologia 89: 199-219; Hanada RE, et al. 2010. Fungal Biology 114:901-910; Del Olmo-Ruiz M, Arnold AE. 2014. Mycologia 106:8-21; Tedersoo L, et al. 2014. Science 346:1256688; Irinyi L, et al. 2015. Medical Mycology 53:313-337
OTU3861	k__Fungi;p__Ascomycota;c__Sordariomycetes;o__Hypocreales;f__Incertae_sedis;g__Acremonium;s__Acremonium_sp_BCC_14080	Acremonium	Pathotroph-Saprotroph-Symbiotroph	Animal Pathogen-Endophyte-Fungal Parasite-Plant Pathogen-Wood Saprotroph	Duncan CG, Eslyn WE. 1966. Mycologia 58:642-64; Nilsson T. 1973. Studies on wood degradation and cellulolytic activity of microfungi. No. 104; Worrall JJ, et al. 1997. Mycologia 89: 199-219; Hanada RE, et al. 2010. Fungal Biology 114:901-910; Del Olmo-Ruiz M, Arnold AE. 2014. Mycologia 106:8-21; Tedersoo L, et al. 2014. Science 346:1256688; Irinyi L, et al. 2015. Medical Mycology 53:313-337
OTU3947	k__Fungi;p__Ascomycota;c__Sordariomycetes;o__Hypocreales;f__Incertae_sedis;g__Acremonium;s__Acremonium_sp_BCC_14080	Acremonium	Pathotroph-Saprotroph-Symbiotroph	Animal Pathogen-Endophyte-Fungal Parasite-Plant Pathogen-Wood Saprotroph	Duncan CG, Eslyn WE. 1966. Mycologia 58:642-64; Nilsson T. 1973. Studies on wood degradation and cellulolytic activity of microfungi. No. 104; Worrall JJ, et al. 1997. Mycologia 89: 199-219; Hanada RE, et al. 2010. Fungal Biology 114:901-910; Del Olmo-Ruiz M, Arnold AE. 2014. Mycologia 106:8-21; Tedersoo L, et al. 2014. Science 346:1256688; Irinyi L, et al. 2015. Medical Mycology 53:313-337
OTU649	k__Fungi;p__Ascomycota;c__Sordariomycetes;o__Hypocreales;f__Incertae_sedis;g__Acremonium;s__Acremonium_sp_BCC_14080	Acremonium	Pathotroph-Saprotroph-Symbiotroph	Animal Pathogen-Endophyte-Fungal Parasite-Plant Pathogen-Wood Saprotroph	Duncan CG, Eslyn WE. 1966. Mycologia 58:642-64; Nilsson T. 1973. Studies on wood degradation and cellulolytic activity of microfungi. No. 104; Worrall JJ, et al. 1997. Mycologia 89: 199-219; Hanada RE, et al. 2010. Fungal Biology 114:901-910; Del Olmo-Ruiz M, Arnold AE. 2014. Mycologia 106:8-21; Tedersoo L, et al. 2014. Science 346:1256688; Irinyi L, et al. 2015. Medical Mycology 53:313-337
OTU2183	k__Fungi;p__Ascomycota;c__Sordariomycetes;o__Hypocreales;f__Incertae_sedis;g__Acremonium;s__Acremonium_sp_CASMB_SEF_44	Acremonium	Pathotroph-Saprotroph-Symbiotroph	Animal Pathogen-Endophyte-Fungal Parasite-Plant Pathogen-Wood Saprotroph	Duncan CG, Eslyn WE. 1966. Mycologia 58:642-64; Nilsson T. 1973. Studies on wood degradation and cellulolytic activity of microfungi. No. 104; Worrall JJ, et al. 1997. Mycologia 89: 199-219; Hanada RE, et al. 2010. Fungal Biology 114:901-910; Del Olmo-Ruiz M, Arnold AE. 2014. Mycologia 106:8-21; Tedersoo L, et al. 2014. Science 346:1256688; Irinyi L, et al. 2015. Medical Mycology 53:313-337
OTU2231	k__Fungi;p__Ascomycota;c__Sordariomycetes;o__Hypocreales;f__Incertae_sedis;g__Acremonium;s__Acremonium_sp_CCF3791	Acremonium	Pathotroph-Saprotroph-Symbiotroph	Animal Pathogen-Endophyte-Fungal Parasite-Plant Pathogen-Wood Saprotroph	Duncan CG, Eslyn WE. 1966. Mycologia 58:642-64; Nilsson T. 1973. Studies on wood degradation and cellulolytic activity of microfungi. No. 104; Worrall JJ, et al. 1997. Mycologia 89: 199-219; Hanada RE, et al. 2010. Fungal Biology 114:901-910; Del Olmo-Ruiz M, Arnold AE. 2014. Mycologia 106:8-21; Tedersoo L, et al. 2014. Science 346:1256688; Irinyi L, et al. 2015. Medical Mycology 53:313-337
OTU3462	k__Fungi;p__Ascomycota;c__Sordariomycetes;o__Hypocreales;f__Incertae_sedis;g__Acremonium;s__Acremonium_sp_JLFW_2009	Acremonium	Pathotroph-Saprotroph-Symbiotroph	Animal Pathogen-Endophyte-Fungal Parasite-Plant Pathogen-Wood Saprotroph	Duncan CG, Eslyn WE. 1966. Mycologia 58:642-64; Nilsson T. 1973. Studies on wood degradation and cellulolytic activity of microfungi. No. 104; Worrall JJ, et al. 1997. Mycologia 89: 199-219; Hanada RE, et al. 2010. Fungal Biology 114:901-910; Del Olmo-Ruiz M, Arnold AE. 2014. Mycologia 106:8-21; Tedersoo L, et al. 2014. Science 346:1256688; Irinyi L, et al. 2015. Medical Mycology 53:313-337
OTU3720	k__Fungi;p__Ascomycota;c__Sordariomycetes;o__Hypocreales;f__Incertae_sedis;g__Acremonium;s__Acremonium_sp_JLFW_2009	Acremonium	Pathotroph-Saprotroph-Symbiotroph	Animal Pathogen-Endophyte-Fungal Parasite-Plant Pathogen-Wood Saprotroph	Duncan CG, Eslyn WE. 1966. Mycologia 58:642-64; Nilsson T. 1973. Studies on wood degradation and cellulolytic activity of microfungi. No. 104; Worrall JJ, et al. 1997. Mycologia 89: 199-219; Hanada RE, et al. 2010. Fungal Biology 114:901-910; Del Olmo-Ruiz M, Arnold AE. 2014. Mycologia 106:8-21; Tedersoo L, et al. 2014. Science 346:1256688; Irinyi L, et al. 2015. Medical Mycology 53:313-337
OTU962	k__Fungi;p__Ascomycota;c__Sordariomycetes;o__Hypocreales;f__Nectriaceae;g__Nectria	Nectria	Pathotroph-Saprotroph-Symbiotroph	Animal Pathogen-Endophyte-Fungal Parasite-Lichen Parasite-Plant Pathogen-Wood Saprotroph	Hirooka Y, et al. 2012. Studies in Mycology 71:1-210; Tedersoo L, et al. 2014. Science 346:1256688
OTU2498	k__Fungi;p__Ascomycota;c__Sordariomycetes;o__Hypocreales;f__Nectriaceae;g__Nectria;s__Nectria_sp_ICMP_13358	Nectria	Pathotroph-Saprotroph-Symbiotroph	Animal Pathogen-Endophyte-Fungal Parasite-Lichen Parasite-Plant Pathogen-Wood Saprotroph	Hirooka Y, et al. 2012. Studies in Mycology 71:1-210; Tedersoo L, et al. 2014. Science 346:1256688
OTU3089	k__Fungi;p__Ascomycota;c__Eurotiomycetes;o__Chaetothyriales;f__Herpotrichiellaceae;g__Phialophora	Phialophora	Pathotroph-Saprotroph-Symbiotroph	Animal Pathogen-Endophyte-Ericoid Mycorrhizal-Plant Pathogen-Wood Saprotroph	Nilsson T. 1973. Studies on wood degradation and cellulolytic activity of microfungi. No. 104; de Hoog GS, et al. 2000. Mycoses 43:409-416; Rinaldi AC, et al. 2008. Fungal Diversity 33:1-45; Newsham 2011. New Phytologist 190:783-793 (as DSE); Irinyi L, et al. 2015. Medical Mycology 53:313-337; http://www.apsnet.org/publications/commonnames/Pages/default.aspx
OTU3196	k__Fungi;p__Ascomycota;c__Eurotiomycetes;o__Chaetothyriales;f__Herpotrichiellaceae;g__Phialophora;s__Phialophora_geniculata	Phialophora	Pathotroph-Saprotroph-Symbiotroph	Animal Pathogen-Endophyte-Ericoid Mycorrhizal-Plant Pathogen-Wood Saprotroph	Nilsson T. 1973. Studies on wood degradation and cellulolytic activity of microfungi. No. 104; de Hoog GS, et al. 2000. Mycoses 43:409-416; Rinaldi AC, et al. 2008. Fungal Diversity 33:1-45; Newsham 2011. New Phytologist 190:783-793 (as DSE); Irinyi L, et al. 2015. Medical Mycology 53:313-337; http://www.apsnet.org/publications/commonnames/Pages/default.aspx
OTU3440	k__Fungi;p__Ascomycota;c__Eurotiomycetes;o__Chaetothyriales;f__Herpotrichiellaceae;g__Phialophora;s__Phialophora_sp_R5_6_1	Phialophora	Pathotroph-Saprotroph-Symbiotroph	Animal Pathogen-Endophyte-Ericoid Mycorrhizal-Plant Pathogen-Wood Saprotroph	Nilsson T. 1973. Studies on wood degradation and cellulolytic activity of microfungi. No. 104; de Hoog GS, et al. 2000. Mycoses 43:409-416; Rinaldi AC, et al. 2008. Fungal Diversity 33:1-45; Newsham 2011. New Phytologist 190:783-793 (as DSE); Irinyi L, et al. 2015. Medical Mycology 53:313-337; http://www.apsnet.org/publications/commonnames/Pages/default.aspx
OTU733	k__Fungi;p__Ascomycota;c__Dothideomycetes;o__Dothideales;f__Dothioraceae;g__Aureobasidium	Aureobasidium	Pathotroph-Saprotroph-Symbiotroph	Animal Pathogen-Endophyte-Epiphyte-Plant Pathogen-Undefined Saprotroph	Costa IPMW, et al. 2012. Mycotaxon 119:26; Tedersoo L, et al. 2014. Science 346:1256688; Wachowska U, Glowacka K. 2014. Biocontrol 59:pp 635-645; Irinyia L, Lacknerb M, de Hoog GS, Meyer W. 2016. Fungal Biology 120:125-136; http://www.apsnet.org/publications/commonnames/Pages/default.aspx
OTU93	k__Fungi;p__Ascomycota;c__Dothideomycetes;o__Dothideales;f__Dothioraceae;g__Aureobasidium	Aureobasidium	Pathotroph-Saprotroph-Symbiotroph	Animal Pathogen-Endophyte-Epiphyte-Plant Pathogen-Undefined Saprotroph	Costa IPMW, et al. 2012. Mycotaxon 119:26; Tedersoo L, et al. 2014. Science 346:1256688; Wachowska U, Glowacka K. 2014. Biocontrol 59:pp 635-645; Irinyia L, Lacknerb M, de Hoog GS, Meyer W. 2016. Fungal Biology 120:125-136; http://www.apsnet.org/publications/commonnames/Pages/default.aspx
OTU147	k__Fungi;p__Ascomycota;c__Sordariomycetes;o__Coniochaetales;f__Coniochaetaceae;g__Coniochaeta;s__Coniochaeta_sp_ZLY_2010b	Coniochaeta	Pathotroph-Saprotroph-Symbiotroph	Animal Pathogen-Dung Saprotroph-Endophyte-Lichen Parasite-Plant Pathogen-Undefined Saprotroph	Bell A. 1983. Dung Fungi: An Illustrated Guide to Coprophilous Fungi in New Zealand. Victoria University Press, Wellington; Damm U, et al. 2010. Persoonia 24:60-80; Costa IPMW, et al. 2012. Mycotaxon 119:26; Tedersoo L, et al. 2014. Science 346:1256688 (doi:10.1126/science.1256688); Irinyi L, et al. 2015. Medical Mycology 53:313-337; Lawrey JD, Diederich P. 2016. URL: http://www.lichenicolous.net…
OTU4334	k__Fungi;p__Ascomycota;c__Sordariomycetes;o__Coniochaetales;f__Coniochaetaceae;g__Coniochaeta;s__Coniochaeta_sp_ZLY_2010b	Coniochaeta	Pathotroph-Saprotroph-Symbiotroph	Animal Pathogen-Dung Saprotroph-Endophyte-Lichen Parasite-Plant Pathogen-Undefined Saprotroph	Bell A. 1983. Dung Fungi: An Illustrated Guide to Coprophilous Fungi in New Zealand. Victoria University Press, Wellington; Damm U, et al. 2010. Persoonia 24:60-80; Costa IPMW, et al. 2012. Mycotaxon 119:26; Tedersoo L, et al. 2014. Science 346:1256688 (doi:10.1126/science.1256688); Irinyi L, et al. 2015. Medical Mycology 53:313-337; Lawrey JD, Diederich P. 2016. URL: http://www.lichenicolous.net…
OTU1246	k__Fungi;p__Basidiomycota;c__Microbotryomycetes;o__Sporidiobolales;f__Incertae_sedis;g__Rhodotorula;s__Rhodotorula_mucilaginosa	Rhodotorula	Pathotroph-Saprotroph	Animal Endosymbiont-Animal Pathogen-Endophyte-Plant Pathogen-Undefined Saprotroph	http://www.cdc.gov
OTU4333	k__Fungi;p__Basidiomycota;c__Microbotryomycetes;o__Sporidiobolales;f__Incertae_sedis;g__Rhodotorula;s__Rhodotorula_philyla	Rhodotorula	Pathotroph-Saprotroph	Animal Endosymbiont-Animal Pathogen-Endophyte-Plant Pathogen-Undefined Saprotroph	http://www.cdc.gov
